# Supplementary material for: Breaking the bonds of reinforcement: Effects of trial outcome, rule consistency and rule complexity against exploitable and unexploitable opponents
Source: PLoS One. 2022 Feb 2;17(2):e0262249. doi: 10.1371/journal.pone.0262249 (PMC8809577; doi:10.1371/journal.pone.0262249)
Supplement: S1 Dataset — (CSV) [file pone.0262249.s004.csv]

ID	Opponent	Outcome_value	R_prop	P_prop	S_prop	R_num	P_num	S_num	W_prop_total	L_prop_total	D_prop_total	W_num_total	L_num_total	D_num_total	W_num_eligible	L_num_eligible	D_num_eligible	WS_num	WU_num	WD_num	LS_num	LU_num	LD_num	DS_num	DU_num	DD_num	WS_prop	WU_prop	WD_prop	LS_prop	LU_prop	LD_prop	DS_prop	DU_prop	DD_prop	Mean_confidence	Confidence_win_r	Confidence_win_z	GEQ01	GEQ02	GEQ03	GEQ04	GEQ05	GEQ06	GEQ07	GEQ08	GEQ09	GEQ10	GEQ11
1	Exploitable	Low	0.366666667	0.288888889	0.344444444	33	26	31	0.711111111	0.133333333	0.155555556	64	12	14	64	12	13	3	1	60	8	3	1	12	0	1	0.046875	0.015625	0.9375	0.666666667	0.25	0.083333333	0.923076923	0	0.076923077	4.5	0.294404296	0.303381724	1	4	1	1	2	1	1	3	3	2	3
2	Exploitable	Low	0.311111111	0.377777778	0.311111111	28	34	28	0.588888889	0.177777778	0.233333333	53	16	21	53	16	20	1	1	51	7	5	4	13	3	4	0.018867925	0.018867925	0.962264151	0.4375	0.3125	0.25	0.65	0.15	0.2	4.2	0.637241985	0.753516201	2	1	2	1	1	1	2	3	2	1	4
3	Exploitable	Low	0.344444444	0.344444444	0.311111111	31	31	28	0.711111111	0.122222222	0.166666667	64	11	15	63	11	15	1	0	62	3	4	4	9	2	4	0.015873016	0	0.984126984	0.272727273	0.363636364	0.363636364	0.6	0.133333333	0.266666667	1.6	-0.387942916	-0.40937623	4	3	1	1	2	1	3	2	3	2	3
4	Exploitable	Low	0.388888889	0.3	0.311111111	35	27	28	0.722222222	0.144444444	0.133333333	65	13	12	64	13	12	1	1	62	2	11	0	8	1	3	0.015625	0.015625	0.96875	0.153846154	0.846153846	0	0.666666667	0.083333333	0.25	2.9	-0.077105792	-0.077259145	3	3	1	1	1	4	2	2	2	2	3
5	Exploitable	Low	0.3	0.355555556	0.344444444	27	32	31	0.655555556	0.133333333	0.211111111	59	12	19	58	12	19	3	2	53	6	5	1	15	2	2	0.051724138	0.034482759	0.913793103	0.5	0.416666667	0.083333333	0.789473684	0.105263158	0.105263158	4	0.470445406	0.510642183	4	4	2	1	2	4	3	3	3	4	4
6	Exploitable	Low	0.344444444	0.322222222	0.333333333	31	29	30	0.733333333	0.1	0.166666667	66	9	15	65	9	15	5	1	59	1	7	1	13	1	1	0.076923077	0.015384615	0.907692308	0.111111111	0.777777778	0.111111111	0.866666667	0.066666667	0.066666667	4	-0.303666124	-0.313553209	3	4	3	1	1	2	3	2	2	2	3
7	Exploitable	Low	0.322222222	0.311111111	0.366666667	29	28	33	0.622222222	0.111111111	0.266666667	56	10	24	55	10	24	3	10	42	4	4	2	16	4	4	0.054545455	0.181818182	0.763636364	0.4	0.4	0.2	0.666666667	0.166666667	0.166666667	4.4	0.400655418	0.424429433	4	4	3	1	4	2	3	4	4	3	3
8	Exploitable	Low	0.411111111	0.277777778	0.311111111	37	25	28	0.444444444	0.288888889	0.266666667	40	26	24	40	25	24	7	9	24	3	7	15	13	5	6	0.175	0.225	0.6	0.12	0.28	0.6	0.541666667	0.208333333	0.25	3.1	0.519454236	0.575592014	5	3	2	1	4	3	2	3	2	2	4
9	Exploitable	Low	0.411111111	0.244444444	0.344444444	37	22	31	0.266666667	0.433333333	0.3	24	39	27	24	39	26	10	5	9	6	15	18	7	11	8	0.416666667	0.208333333	0.375	0.153846154	0.384615385	0.461538462	0.269230769	0.423076923	0.307692308	3	-0.705668109	-0.878502077	1	2	2	1	2	2	2	3	2	2	3
10	Exploitable	Low	0.222222222	0.311111111	0.466666667	20	28	42	0.433333333	0.288888889	0.277777778	39	26	25	39	25	25	14	8	17	13	7	5	15	5	5	0.358974359	0.205128205	0.435897436	0.52	0.28	0.2	0.6	0.2	0.2	3.5	-0.30028817	-0.309836305	1	5	1	1	1	1	1	1	5	1	1
11	Exploitable	Low	0.366666667	0.311111111	0.322222222	33	28	29	0.744444444	0.077777778	0.177777778	67	7	16	67	6	16	2	1	64	2	4	0	14	0	2	0.029850746	0.014925373	0.955223881	0.333333333	0.666666667	0	0.875	0	0.125	2.9	0.059439544	0.059509694	4	2	2	2	2	4	2	3	2	4	3
12	Exploitable	Low	0.355555556	0.355555556	0.288888889	32	32	26	0.733333333	0.111111111	0.155555556	66	10	14	66	10	13	1	3	62	2	5	3	10	0	3	0.015151515	0.045454546	0.939393939	0.2	0.5	0.3	0.769230769	0	0.230769231	4.5	0.33126933	0.344253378	2	4	3	1	1	2	3	3	2	2	4
13	Exploitable	Low	0.333333333	0.344444444	0.322222222	30	31	29	0.533333333	0.2	0.266666667	48	18	24	48	17	24	8	12	28	6	6	5	18	2	4	0.166666667	0.25	0.583333333	0.352941177	0.352941177	0.294117647	0.75	0.083333333	0.166666667	3.4	-0.037904902	-0.037923071	2	2	1	1	3	1	1	1	1	1	3
14	Exploitable	Low	0.444444444	0.3	0.255555556	40	27	23	0.633333333	0.155555556	0.211111111	57	14	19	56	14	19	4	3	49	7	2	5	10	4	5	0.071428571	0.053571429	0.875	0.5	0.142857143	0.357142857	0.52631579	0.210526316	0.263157895	3.8	0.800933856	1.101211733	4	4	2	1	2	2	2	2	2	2	4
15	Exploitable	Low	0.333333333	0.355555556	0.311111111	30	32	28	0.644444444	0.155555556	0.2	58	14	18	57	14	18	3	4	50	6	5	3	6	3	9	0.052631579	0.070175439	0.877192983	0.428571429	0.357142857	0.214285714	0.333333333	0.166666667	0.5	3.6	0.80124558	1.102081851	4	3	4	1	3	2	2	3	4	3	4
16	Exploitable	Low	0.322222222	0.344444444	0.333333333	29	31	30	0.277777778	0.333333333	0.388888889	25	30	35	25	30	34	5	12	8	13	10	7	11	9	14	0.2	0.48	0.32	0.433333333	0.333333333	0.233333333	0.323529412	0.264705882	0.411764706	3.2	0.870715432	1.336030146	3	4	3	2	4	1	2	3	4	4	3
17	Exploitable	Low	0.4	0.322222222	0.277777778	36	29	25	0.333333333	0.255555556	0.411111111	30	23	37	29	23	37	8	17	4	14	5	4	12	14	11	0.275862069	0.586206897	0.137931035	0.608695652	0.217391304	0.173913044	0.324324324	0.378378378	0.297297297	3.1	0.30429031	0.314240943	4	2	2	2	2	3	5	2	2	2	2
18	Exploitable	Low	0.277777778	0.511111111	0.211111111	25	46	19	0.322222222	0.3	0.377777778	29	27	34	28	27	34	15	7	6	16	7	4	17	8	9	0.535714286	0.25	0.214285714	0.592592593	0.259259259	0.148148148	0.5	0.235294118	0.264705882	2.8	0.365106116	0.382764786	3	4	3	1	4	3	5	4	2	1	2
19	Exploitable	Low	0.3	0.411111111	0.288888889	27	37	26	0.5	0.222222222	0.277777778	45	20	25	45	20	24	5	13	27	1	10	9	10	3	11	0.111111111	0.288888889	0.6	0.05	0.5	0.45	0.416666667	0.125	0.458333333	3.8	-0.143149584	-0.144139583	1	1	1	1	1	2	1	1	2	2	2
20	Exploitable	Low	0.333333333	0.344444444	0.322222222	30	31	29	0.333333333	0.4	0.266666667	30	36	24	30	35	24	7	10	13	10	10	15	8	9	7	0.233333333	0.333333333	0.433333333	0.285714286	0.285714286	0.428571429	0.333333333	0.375	0.291666667	3	NA	NA	4	3	3	2	2	4	2	2	2	4	3
21	Exploitable	Low	0.277777778	0.333333333	0.388888889	25	30	35	0.344444444	0.311111111	0.344444444	31	28	31	30	28	31	11	7	12	7	10	11	13	10	8	0.366666667	0.233333333	0.4	0.25	0.357142857	0.392857143	0.419354839	0.322580645	0.258064516	2.8	0.030485538	0.030494987	4	4	2	1	1	2	1	2	3	2	3
22	Exploitable	Low	0.344444444	0.366666667	0.288888889	31	33	26	0.5	0.211111111	0.288888889	45	19	26	44	19	26	2	13	29	1	12	6	6	9	11	0.045454546	0.295454546	0.659090909	0.052631579	0.631578947	0.315789474	0.230769231	0.346153846	0.423076923	2.5	-0.38746596	-0.408814898	2	2	2	1	3	2	3	3	4	2	2
23	Exploitable	Low	0.044444444	0.2	0.755555556	4	18	68	0.3	0.411111111	0.288888889	27	37	26	26	37	26	24	1	1	25	5	7	21	2	3	0.923076923	0.038461539	0.038461539	0.675675676	0.135135135	0.189189189	0.807692308	0.076923077	0.115384615	3	NA	NA	2	2	1	1	2	1	1	1	3	1	1
24	Exploitable	Low	0.322222222	0.322222222	0.355555556	29	29	32	0.344444444	0.233333333	0.422222222	31	21	38	30	21	38	4	13	13	4	12	5	8	12	18	0.133333333	0.433333333	0.433333333	0.190476191	0.571428571	0.238095238	0.210526316	0.315789474	0.473684211	3.1	-0.029348364	-0.029356795	4	4	2	1	3	1	1	2	1	2	3
25	Exploitable	Low	0.366666667	0.311111111	0.322222222	33	28	29	0.566666667	0.177777778	0.255555556	51	16	23	50	16	23	1	2	47	3	4	9	11	3	9	0.02	0.04	0.94	0.1875	0.25	0.5625	0.47826087	0.130434783	0.391304348	3	NA	NA	2	2	2	2	1	1	1	1	1	1	2
26	Exploitable	Low	0.344444444	0.344444444	0.311111111	31	31	28	0.455555556	0.222222222	0.322222222	41	20	29	41	20	28	4	11	26	7	11	2	10	9	9	0.097560976	0.268292683	0.634146342	0.35	0.55	0.1	0.357142857	0.321428571	0.321428571	2.9	0.600166159	0.693406844	5	2	2	2	2	2	4	2	4	2	2
27	Exploitable	Low	0.333333333	0.433333333	0.233333333	30	39	21	0.466666667	0.255555556	0.277777778	42	23	25	42	22	25	7	16	19	1	14	7	10	6	9	0.166666667	0.380952381	0.452380952	0.045454546	0.636363636	0.318181818	0.4	0.24	0.36	3.5	0.831800392	1.193951583	2	2	1	1	2	1	1	1	1	1	1
28	Exploitable	Low	0.3	0.511111111	0.188888889	27	46	17	0.444444444	0.244444444	0.311111111	40	22	28	40	22	27	10	9	21	10	6	6	14	3	10	0.25	0.225	0.525	0.454545455	0.272727273	0.272727273	0.518518519	0.111111111	0.37037037	3.1	0.449466575	0.484031608	3	3	2	2	3	2	2	3	2	2	3
29	Exploitable	Low	0.377777778	0.388888889	0.233333333	34	35	21	0.233333333	0.477777778	0.288888889	21	43	26	21	43	25	4	13	4	12	10	21	12	11	2	0.190476191	0.619047619	0.190476191	0.279069767	0.23255814	0.488372093	0.48	0.44	0.08	3.9	0.025641026	0.025646648	3	3	2	1	3	2	2	2	2	2	3
30	Exploitable	Low	0.3	0.355555556	0.344444444	27	32	31	0.411111111	0.366666667	0.222222222	37	33	20	36	33	20	6	4	26	8	7	18	10	6	4	0.166666667	0.111111111	0.722222222	0.242424242	0.212121212	0.545454546	0.5	0.3	0.2	2.9	0.888767453	1.416028363	2	2	2	2	3	1	3	1	1	2	2
31	Exploitable	Low	0.4	0.288888889	0.311111111	36	26	28	0.711111111	0.133333333	0.155555556	64	12	14	64	11	14	2	2	60	2	8	1	11	1	2	0.03125	0.03125	0.9375	0.181818182	0.727272727	0.090909091	0.785714286	0.071428571	0.142857143	2.6	-0.036369648	-0.036385697	4	3	3	1	2	3	1	4	4	2	4
32	Exploitable	Low	0.366666667	0.366666667	0.266666667	33	33	24	0.411111111	0.233333333	0.355555556	37	21	32	36	21	32	3	9	24	1	17	3	2	14	16	0.083333333	0.25	0.666666667	0.047619048	0.80952381	0.142857143	0.0625	0.4375	0.5	3.5	0.367607311	0.38565373	2	3	4	1	3	4	2	2	2	3	4
33	Exploitable	Low	0.388888889	0.277777778	0.333333333	35	25	30	0.677777778	0.133333333	0.188888889	61	12	17	60	12	17	2	0	58	7	2	3	10	2	5	0.033333333	0	0.966666667	0.583333333	0.166666667	0.25	0.588235294	0.117647059	0.294117647	4.3	0.663990786	0.799917751	2	4	1	1	2	3	1	1	3	1	1
34	Exploitable	Low	0.288888889	0.411111111	0.3	26	37	27	0.344444444	0.366666667	0.288888889	31	33	26	30	33	26	17	10	3	10	9	14	19	2	5	0.566666667	0.333333333	0.1	0.303030303	0.272727273	0.424242424	0.730769231	0.076923077	0.192307692	2.4	0.333552704	0.346820403	2	4	3	1	5	2	3	2	1	2	4
35	Exploitable	Low	0.422222222	0.188888889	0.388888889	38	17	35	0.322222222	0.255555556	0.422222222	29	23	38	29	23	37	11	12	6	10	7	6	13	11	13	0.379310345	0.413793103	0.206896552	0.434782609	0.304347826	0.260869565	0.351351351	0.297297297	0.351351351	3	NA	NA	4	5	3	2	4	3	3	3	2	3	2
36	Exploitable	Low	0.455555556	0.244444444	0.3	41	22	27	0.511111111	0.222222222	0.266666667	46	20	24	45	20	24	6	3	36	7	10	3	8	2	14	0.133333333	0.066666667	0.8	0.35	0.5	0.15	0.333333333	0.083333333	0.583333333	3.2	0.7448453	0.961275575	5	5	5	1	5	4	3	4	3	3	3
37	Exploitable	Low	0.288888889	0.466666667	0.244444444	26	42	22	0.355555556	0.355555556	0.288888889	32	32	26	32	31	26	7	13	12	5	16	10	7	8	11	0.21875	0.40625	0.375	0.161290323	0.516129032	0.322580645	0.269230769	0.307692308	0.423076923	1.4	0.207514339	0.210572424	3	3	2	1	3	2	3	2	2	2	2
38	Exploitable	Low	0.522222222	0.166666667	0.311111111	47	15	28	0.611111111	0.155555556	0.233333333	55	14	21	54	14	21	8	5	41	7	3	4	18	1	2	0.148148148	0.092592593	0.759259259	0.5	0.214285714	0.285714286	0.857142857	0.047619048	0.095238095	4	0.600751409	0.694322085	3	2	2	1	1	1	1	1	2	4	2
39	Exploitable	Low	0.288888889	0.255555556	0.455555556	26	23	41	0.333333333	0.355555556	0.311111111	30	32	28	29	32	28	10	11	8	6	12	14	10	5	13	0.344827586	0.379310345	0.275862069	0.1875	0.375	0.4375	0.357142857	0.178571429	0.464285714	3.3	0.117484563	0.118029616	4	5	4	1	4	4	1	3	4	4	4
40	Exploitable	Low	0.355555556	0.333333333	0.311111111	32	30	28	0.688888889	0.122222222	0.188888889	62	11	17	61	11	17	2	6	53	6	2	3	16	1	0	0.032786885	0.098360656	0.868852459	0.545454546	0.181818182	0.272727273	0.941176471	0.058823529	0	4.3	0.620031002	0.72505545	2	4	2	2	3	2	2	2	2	1	4
1	Exploitable	High	0.4	0.266666667	0.333333333	36	24	30	0.566666667	0.177777778	0.255555556	51	16	23	50	16	23	4	4	42	8	6	2	15	3	5	0.08	0.08	0.84	0.5	0.375	0.125	0.652173913	0.130434783	0.217391304	3.5	0.708525252	0.884216239	2	3	2	2	2	1	1	2	2	1	1
2	Exploitable	High	0.288888889	0.388888889	0.322222222	26	35	29	0.755555556	0.088888889	0.155555556	68	8	14	67	8	14	1	0	66	6	0	2	14	0	0	0.014925373	0	0.985074627	0.75	0	0.25	1	0	0	4.8	0.534522484	0.596455366	1	1	1	1	2	1	1	2	1	1	1
3	Exploitable	High	0.311111111	0.366666667	0.322222222	28	33	29	0.688888889	0.166666667	0.144444444	62	15	13	62	14	13	6	0	56	4	5	5	11	1	1	0.096774194	0	0.903225807	0.285714286	0.357142857	0.357142857	0.846153846	0.076923077	0.076923077	2.4	0.121566135	0.12217035	3	3	1	1	1	3	2	2	3	2	2
4	Exploitable	High	0.3	0.3	0.4	27	27	36	0.411111111	0.177777778	0.411111111	37	16	37	36	16	37	0	9	27	10	3	3	13	7	17	0	0.25	0.75	0.625	0.1875	0.1875	0.351351351	0.189189189	0.45945946	2.5	-0.802180629	-1.104699162	5	4	3	1	2	4	1	4	2	1	3
5	Exploitable	High	0.366666667	0.322222222	0.311111111	33	29	28	0.722222222	0.122222222	0.155555556	65	11	14	64	11	14	2	5	57	1	8	2	9	1	4	0.03125	0.078125	0.890625	0.090909091	0.727272727	0.181818182	0.642857143	0.071428571	0.285714286	3.9	0.792726498	1.078726868	3	4	4	1	2	3	3	2	2	3	2
6	Exploitable	High	0.311111111	0.266666667	0.422222222	28	24	38	0.6	0.222222222	0.177777778	54	20	16	53	20	16	5	7	41	9	6	5	14	0	2	0.094339623	0.132075472	0.773584906	0.45	0.3	0.25	0.875	0	0.125	3.7	0.349899213	0.365328902	4	3	2	2	1	2	3	2	3	2	3
7	Exploitable	High	0.377777778	0.3	0.322222222	34	27	29	0.544444444	0.188888889	0.266666667	49	17	24	48	17	24	8	2	38	3	7	7	12	5	7	0.166666667	0.041666667	0.791666667	0.176470588	0.411764706	0.411764706	0.5	0.208333333	0.291666667	4.3	0.851440476	1.261366769	5	2	3	1	4	4	3	3	4	4	4
8	Exploitable	High	0.288888889	0.388888889	0.322222222	26	35	29	0.355555556	0.344444444	0.3	32	31	27	31	31	27	10	13	8	4	14	13	9	9	9	0.322580645	0.419354839	0.258064516	0.129032258	0.451612903	0.419354839	0.333333333	0.333333333	0.333333333	3	0.263523138	0.26989071	4	4	1	1	4	3	1	2	2	3	2
9	Exploitable	High	0.455555556	0.166666667	0.377777778	41	15	34	0.344444444	0.344444444	0.311111111	31	31	28	31	30	28	10	10	11	5	13	12	9	13	6	0.322580645	0.322580645	0.35483871	0.166666667	0.433333333	0.4	0.321428571	0.464285714	0.214285714	3.4	0.055150413	0.05520643	2	2	1	1	1	2	1	3	3	2	3
10	Exploitable	High	0.377777778	0.277777778	0.344444444	34	25	31	0.233333333	0.366666667	0.4	21	33	36	21	33	35	10	6	5	10	10	13	8	13	14	0.476190476	0.285714286	0.238095238	0.303030303	0.303030303	0.393939394	0.228571429	0.371428571	0.4	2	0.207514339	0.210572424	1	3	1	1	1	1	1	1	4	1	1
11	Exploitable	High	0.288888889	0.355555556	0.355555556	26	32	32	0.655555556	0.133333333	0.211111111	59	12	19	58	12	19	3	2	53	5	4	3	15	2	2	0.051724138	0.034482759	0.913793103	0.416666667	0.333333333	0.25	0.789473684	0.105263158	0.105263158	3.2	-0.230769231	-0.235001815	2	2	2	2	4	4	2	2	2	4	4
12	Exploitable	High	0.411111111	0.322222222	0.266666667	37	29	24	0.666666667	0.155555556	0.177777778	60	14	16	60	13	16	1	6	53	3	10	0	8	5	3	0.016666667	0.1	0.883333333	0.230769231	0.769230769	0	0.5	0.3125	0.1875	4.7	0.78360391	1.054640393	4	2	3	1	4	2	3	3	3	2	4
13	Exploitable	High	0.388888889	0.322222222	0.288888889	35	29	26	0.633333333	0.188888889	0.177777778	57	17	16	56	17	16	3	6	47	10	2	5	12	3	1	0.053571429	0.107142857	0.839285714	0.588235294	0.117647059	0.294117647	0.75	0.1875	0.0625	3.9	-0.429195527	-0.458910137	3	5	1	1	1	1	1	1	1	1	3
14	Exploitable	High	0.355555556	0.311111111	0.333333333	32	28	30	0.6	0.144444444	0.255555556	54	13	23	54	13	22	0	5	49	6	5	2	11	4	7	0	0.092592593	0.907407407	0.461538462	0.384615385	0.153846154	0.5	0.181818182	0.318181818	3.7	0.942817025	1.76281903	4	3	3	1	2	2	2	2	2	2	4
15	Exploitable	High	0.344444444	0.333333333	0.322222222	31	30	29	0.555555556	0.166666667	0.277777778	50	15	25	50	15	24	0	4	46	6	7	2	9	6	9	0	0.08	0.92	0.4	0.466666667	0.133333333	0.375	0.25	0.375	3.3	0.608580619	0.706663948	5	3	5	1	4	5	3	5	5	5	2
16	Exploitable	High	0.411111111	0.277777778	0.311111111	37	25	28	0.555555556	0.211111111	0.233333333	50	19	21	50	18	21	1	9	40	3	9	6	2	10	9	0.02	0.18	0.8	0.166666667	0.5	0.333333333	0.095238095	0.476190476	0.428571429	3.2	0.316932846	0.328233767	2	4	4	1	3	5	1	3	4	3	4
17	Exploitable	High	0.388888889	0.255555556	0.355555556	35	23	32	0.522222222	0.244444444	0.233333333	47	22	21	47	22	20	5	4	38	4	9	9	11	4	5	0.106382979	0.085106383	0.808510638	0.181818182	0.409090909	0.409090909	0.55	0.2	0.25	3.4	0.752946966	0.979725303	4	2	2	2	2	2	4	2	2	3	3
18	Exploitable	High	0.344444444	0.466666667	0.188888889	31	42	17	0.211111111	0.4	0.388888889	19	36	35	18	36	35	4	10	4	5	11	20	7	15	13	0.222222222	0.555555556	0.222222222	0.138888889	0.305555556	0.555555556	0.2	0.428571429	0.371428571	1.8	0.127710171	0.128411359	1	2	3	1	5	4	2	4	2	4	3
19	Exploitable	High	0.3	0.377777778	0.322222222	27	34	29	0.388888889	0.277777778	0.333333333	35	25	30	35	24	30	7	12	16	9	7	8	15	6	9	0.2	0.342857143	0.457142857	0.375	0.291666667	0.333333333	0.5	0.2	0.3	3.5	0.364405444	0.381956586	2	2	2	1	2	2	1	1	2	2	1
20	Exploitable	High	0.344444444	0.344444444	0.311111111	31	31	28	0.444444444	0.222222222	0.333333333	40	20	30	40	20	29	7	11	22	4	9	7	12	5	12	0.175	0.275	0.55	0.2	0.45	0.35	0.413793103	0.172413793	0.413793103	3	NA	NA	3	4	4	2	2	4	3	2	3	4	3
21	Exploitable	High	0.377777778	0.233333333	0.388888889	34	21	35	0.388888889	0.4	0.211111111	35	36	19	34	36	19	21	6	7	7	15	14	9	7	3	0.617647059	0.176470588	0.205882353	0.194444444	0.416666667	0.388888889	0.473684211	0.368421053	0.157894737	3.1	-0.111111111	-0.111571776	3	3	2	1	1	2	1	3	3	3	3
22	Exploitable	High	0.322222222	0.377777778	0.3	29	34	27	0.288888889	0.266666667	0.444444444	26	24	40	26	24	39	7	14	5	8	9	7	9	11	19	0.269230769	0.538461539	0.192307692	0.333333333	0.375	0.291666667	0.230769231	0.282051282	0.487179487	3.7	-0.244021134	-0.249045421	2	2	1	1	3	1	1	1	3	1	1
23	Exploitable	High	0.155555556	0.244444444	0.6	14	22	54	0.466666667	0.333333333	0.2	42	30	18	41	30	18	17	3	21	14	8	8	14	3	1	0.414634146	0.073170732	0.512195122	0.466666667	0.266666667	0.266666667	0.777777778	0.166666667	0.055555556	2.8	0.666666667	0.804718957	2	1	1	1	1	2	2	2	2	2	3
24	Exploitable	High	0.377777778	0.322222222	0.3	34	29	27	0.355555556	0.344444444	0.3	32	31	27	32	31	26	4	12	16	3	9	19	3	7	16	0.125	0.375	0.5	0.096774194	0.290322581	0.612903226	0.115384615	0.269230769	0.615384615	3.3	0.056819099	0.056880363	1	1	1	1	1	1	1	1	1	1	1
25	Exploitable	High	0.333333333	0.3	0.366666667	30	27	33	0.433333333	0.288888889	0.277777778	39	26	25	39	26	24	5	7	27	8	11	7	9	6	9	0.128205128	0.17948718	0.692307692	0.307692308	0.423076923	0.269230769	0.375	0.25	0.375	2.2	-0.335077024	-0.348536528	2	2	4	1	2	4	4	4	2	1	1
26	Exploitable	High	0.311111111	0.333333333	0.355555556	28	30	32	0.433333333	0.222222222	0.344444444	39	20	31	39	19	31	4	7	28	5	7	7	11	7	13	0.102564103	0.17948718	0.717948718	0.263157895	0.368421053	0.368421053	0.35483871	0.225806452	0.419354839	3.4	0.653210859	0.780878859	3	2	2	2	2	2	1	4	5	1	2
27	Exploitable	High	0.288888889	0.388888889	0.322222222	26	35	29	0.377777778	0.2	0.422222222	34	18	38	34	18	37	4	19	11	4	11	3	14	12	11	0.117647059	0.558823529	0.323529412	0.222222222	0.611111111	0.166666667	0.378378378	0.324324324	0.297297297	3.5	0.584705346	0.669582745	4	4	2	1	3	1	2	2	3	1	2
28	Exploitable	High	0.377777778	0.266666667	0.355555556	34	24	32	0.244444444	0.4	0.355555556	22	36	32	22	36	31	5	12	5	9	14	13	5	17	9	0.227272727	0.545454546	0.227272727	0.25	0.388888889	0.361111111	0.161290323	0.548387097	0.290322581	3.2	-0.380442955	-0.400577465	3	3	2	1	2	1	2	2	3	2	2
29	Exploitable	High	0.433333333	0.333333333	0.233333333	39	30	21	0.355555556	0.255555556	0.388888889	32	23	35	32	23	34	5	15	12	5	12	6	15	11	8	0.15625	0.46875	0.375	0.217391304	0.52173913	0.260869565	0.441176471	0.323529412	0.235294118	3.5	-0.612372436	-0.712708472	2	2	2	1	2	1	2	1	2	1	3
30	Exploitable	High	0.288888889	0.311111111	0.4	26	28	36	0.477777778	0.211111111	0.311111111	43	19	28	43	19	27	3	13	27	6	9	4	16	4	7	0.069767442	0.302325581	0.627906977	0.315789474	0.473684211	0.210526316	0.592592593	0.148148148	0.259259259	3.1	0.2273955	0.231441224	2	3	2	1	4	1	2	2	2	1	3
31	Exploitable	High	0.311111111	0.322222222	0.366666667	28	29	33	0.7	0.144444444	0.155555556	63	13	14	62	13	14	2	5	55	2	5	6	8	2	4	0.032258065	0.080645161	0.887096774	0.153846154	0.384615385	0.461538462	0.571428571	0.142857143	0.285714286	4.3	0.728057485	0.924581257	3	3	2	1	2	2	1	3	3	2	3
32	Exploitable	High	0.366666667	0.355555556	0.277777778	33	32	25	0.644444444	0.2	0.155555556	58	18	14	57	18	14	11	6	40	3	14	1	12	2	0	0.192982456	0.105263158	0.701754386	0.166666667	0.777777778	0.055555556	0.857142857	0.142857143	0	3.7	0.025832809	0.025838558	5	4	3	1	1	3	2	3	4	5	3
33	Exploitable	High	0.322222222	0.333333333	0.344444444	29	30	31	0.788888889	0.122222222	0.088888889	71	11	8	70	11	8	0	0	70	0	10	1	8	0	0	0	0	1	0	0.909090909	0.090909091	1	0	0	4.9	0.846539651	1.243813243	1	5	1	1	1	2	1	1	4	2	1
34	Exploitable	High	0.277777778	0.311111111	0.411111111	25	28	37	0.288888889	0.288888889	0.422222222	26	26	38	25	26	38	5	7	13	7	8	11	10	11	17	0.2	0.28	0.52	0.269230769	0.307692308	0.423076923	0.263157895	0.289473684	0.447368421	3.4	0.583333333	0.667500533	2	3	2	1	5	3	4	4	2	3	5
35	Exploitable	High	0.322222222	0.322222222	0.355555556	29	29	32	0.322222222	0.333333333	0.344444444	29	30	31	29	30	30	13	8	8	13	6	11	13	8	9	0.448275862	0.275862069	0.275862069	0.433333333	0.2	0.366666667	0.433333333	0.266666667	0.3	3	NA	NA	5	3	2	3	5	4	3	5	3	3	4
36	Exploitable	High	0.422222222	0.311111111	0.266666667	38	28	24	0.311111111	0.244444444	0.444444444	28	22	40	28	22	39	4	6	18	12	3	7	11	7	21	0.142857143	0.214285714	0.642857143	0.545454546	0.136363636	0.318181818	0.282051282	0.17948718	0.538461539	3.3	0.920115059	1.589776514	3	2	4	1	4	4	3	2	3	5	3
37	Exploitable	High	0.277777778	0.422222222	0.3	25	38	27	0.477777778	0.244444444	0.277777778	43	22	25	43	21	25	2	9	32	7	6	8	10	8	7	0.046511628	0.209302326	0.744186047	0.333333333	0.285714286	0.380952381	0.4	0.32	0.28	2.7	0.547802418	0.615236098	3	3	2	1	3	2	3	2	3	2	2
38	Exploitable	High	0.4	0.277777778	0.322222222	36	25	29	0.677777778	0.211111111	0.111111111	61	19	10	60	19	10	2	0	58	3	8	8	6	0	4	0.033333333	0	0.966666667	0.157894737	0.421052632	0.421052632	0.6	0	0.4	4.2	0.737714521	0.945446255	4	5	2	1	1	2	1	2	2	3	1
39	Exploitable	High	0.366666667	0.411111111	0.222222222	33	37	20	0.355555556	0.3	0.344444444	32	27	31	31	27	31	14	8	9	11	5	11	14	7	10	0.451612903	0.258064516	0.290322581	0.407407407	0.185185185	0.407407407	0.451612903	0.225806452	0.322580645	1.8	0.147441956	0.148524532	1	5	5	1	4	1	1	1	5	1	1
40	Exploitable	High	0.433333333	0.277777778	0.288888889	39	25	26	0.7	0.122222222	0.177777778	63	11	16	62	11	16	2	0	60	5	5	1	15	0	1	0.032258065	0	0.967741936	0.454545455	0.454545455	0.090909091	0.9375	0	0.0625	4.4	-0.030344856	-0.030354175	3	4	2	2	2	2	3	2	2	2	4
1	Unexploitable	Low	0.366666667	0.277777778	0.355555556	33	25	32	0.222222222	0.366666667	0.411111111	20	33	37	20	32	37	5	8	7	15	11	6	16	13	8	0.25	0.4	0.35	0.46875	0.34375	0.1875	0.432432432	0.351351351	0.216216216	2.6	0.372677996	0.39152944	2	3	4	2	1	2	2	2	3	1	2
2	Unexploitable	Low	0.4	0.311111111	0.288888889	36	28	26	0.244444444	0.388888889	0.366666667	22	35	33	22	35	32	14	6	2	13	12	10	9	10	13	0.636363636	0.272727273	0.090909091	0.371428571	0.342857143	0.285714286	0.28125	0.3125	0.40625	3.4	0.558068704	0.630023946	4	3	5	1	5	3	3	4	4	2	5
3	Unexploitable	Low	0.333333333	0.422222222	0.244444444	30	38	22	0.344444444	0.366666667	0.288888889	31	33	26	30	33	26	13	10	7	9	11	13	11	5	10	0.433333333	0.333333333	0.233333333	0.272727273	0.333333333	0.393939394	0.423076923	0.192307692	0.384615385	4.1	-0.019683666	-0.019686209	3	3	1	1	2	2	3	2	3	3	3
4	Unexploitable	Low	0.4	0.288888889	0.311111111	36	26	28	0.344444444	0.3	0.355555556	31	27	32	31	27	31	2	11	18	4	6	17	5	12	14	0.064516129	0.35483871	0.580645161	0.148148148	0.222222222	0.62962963	0.161290323	0.387096774	0.451612903	3.2	-0.230769231	-0.235001815	NA	NA	NA	NA	NA	NA	NA	NA	NA	NA	NA
5	Unexploitable	Low	0.377777778	0.366666667	0.255555556	34	33	23	0.366666667	0.288888889	0.344444444	33	26	31	32	26	31	4	8	20	12	12	2	15	7	9	0.125	0.25	0.625	0.461538462	0.461538462	0.076923077	0.483870968	0.225806452	0.290322581	2.3	0.451641561	0.486760574	2	3	4	1	2	2	3	2	4	4	5
6	Unexploitable	Low	0.322222222	0.377777778	0.3	29	34	27	0.3	0.388888889	0.311111111	27	35	28	27	35	27	11	4	12	7	6	22	6	13	8	0.407407407	0.148148148	0.444444444	0.2	0.171428571	0.628571429	0.222222222	0.481481482	0.296296296	2.8	-0.099503719	-0.099834079	3	2	2	2	3	2	3	2	2	2	2
7	Unexploitable	Low	0.422222222	0.244444444	0.333333333	38	22	30	0.277777778	0.4	0.322222222	25	36	29	25	35	29	6	10	9	10	13	12	12	6	11	0.24	0.4	0.36	0.285714286	0.371428571	0.342857143	0.413793103	0.206896552	0.379310345	3.2	-0.213849731	-0.217202114	4	3	3	1	4	3	3	3	2	2	2
8	Unexploitable	Low	0.444444444	0.244444444	0.311111111	40	22	28	0.411111111	0.344444444	0.244444444	37	31	22	37	30	22	6	13	18	9	8	13	7	5	10	0.162162162	0.351351351	0.486486487	0.3	0.266666667	0.433333333	0.318181818	0.227272727	0.454545455	3.2	0.079780463	0.079950378	4	3	1	1	3	3	1	2	1	3	2
9	Unexploitable	Low	0.333333333	0.322222222	0.344444444	30	29	31	0.388888889	0.311111111	0.3	35	28	27	35	28	26	7	24	4	7	8	13	4	10	12	0.2	0.685714286	0.114285714	0.25	0.285714286	0.464285714	0.153846154	0.384615385	0.461538462	2.7	-0.138409133	-0.139303272	2	4	2	1	2	3	2	2	3	3	3
10	Unexploitable	Low	0.355555556	0.344444444	0.3	32	31	27	0.255555556	0.377777778	0.366666667	23	34	33	23	34	32	13	9	1	10	11	13	13	11	8	0.565217391	0.391304348	0.043478261	0.294117647	0.323529412	0.382352941	0.40625	0.34375	0.25	1.1	-0.061898446	-0.061977681	2	2	1	1	1	1	1	2	3	1	3
11	Unexploitable	Low	0.355555556	0.233333333	0.411111111	32	21	37	0.311111111	0.255555556	0.433333333	28	23	39	27	23	39	10	9	8	15	4	4	11	14	14	0.37037037	0.333333333	0.296296296	0.652173913	0.173913044	0.173913044	0.282051282	0.358974359	0.358974359	4.2	0.071428571	0.071550421	4	2	2	2	4	4	2	4	2	4	3
12	Unexploitable	Low	0.311111111	0.355555556	0.333333333	28	32	30	0.3	0.377777778	0.322222222	27	34	29	27	34	28	10	7	10	7	8	19	5	14	9	0.37037037	0.259259259	0.37037037	0.205882353	0.235294118	0.558823529	0.178571429	0.5	0.321428571	2.6	0.860054654	1.293554595	4	2	2	1	4	2	3	3	3	2	4
13	Unexploitable	Low	0.411111111	0.288888889	0.3	37	26	27	0.388888889	0.333333333	0.277777778	35	30	25	35	30	24	9	14	12	10	10	10	15	3	6	0.257142857	0.4	0.342857143	0.333333333	0.333333333	0.333333333	0.625	0.125	0.25	2.9	-0.180775382	-0.18278415	4	3	1	1	1	1	1	1	1	1	3
14	Unexploitable	Low	0.366666667	0.3	0.333333333	33	27	30	0.344444444	0.411111111	0.244444444	31	37	22	30	37	22	5	5	20	8	12	17	5	7	10	0.166666667	0.166666667	0.666666667	0.216216216	0.324324324	0.45945946	0.227272727	0.318181818	0.454545455	3	0	0	4	3	3	1	1	2	4	2	2	3	4
15	Unexploitable	Low	0.333333333	0.288888889	0.377777778	30	26	34	0.344444444	0.366666667	0.288888889	31	33	26	30	33	26	6	10	14	8	15	10	7	9	10	0.2	0.333333333	0.466666667	0.242424242	0.454545455	0.303030303	0.269230769	0.346153846	0.384615385	3	-0.080373804	-0.080547548	4	5	3	2	4	3	4	2	3	4	4
16	Unexploitable	Low	0.477777778	0.277777778	0.244444444	43	25	22	0.4	0.3	0.3	36	27	27	36	26	27	7	17	12	7	10	9	1	8	18	0.194444444	0.472222222	0.333333333	0.269230769	0.384615385	0.346153846	0.037037037	0.296296296	0.666666667	3.1	-0.356348323	-0.372696803	3	3	4	2	4	5	3	4	4	5	5
17	Unexploitable	Low	0.322222222	0.411111111	0.266666667	29	37	24	0.355555556	0.344444444	0.3	32	31	27	31	31	27	10	12	9	11	9	11	8	11	8	0.322580645	0.387096774	0.290322581	0.35483871	0.290322581	0.35483871	0.296296296	0.407407407	0.296296296	2.9	0.552770798	0.622362503	4	2	2	2	2	2	5	2	2	2	2
18	Unexploitable	Low	0.322222222	0.5	0.177777778	29	45	16	0.377777778	0.288888889	0.333333333	34	26	30	34	26	29	11	11	12	8	11	7	11	12	6	0.323529412	0.323529412	0.352941177	0.307692308	0.423076923	0.269230769	0.379310345	0.413793103	0.206896552	2.4	-0.539867108	-0.603968027	3	5	4	1	3	4	3	2	1	1	2
19	Unexploitable	Low	0.344444444	0.333333333	0.322222222	31	30	29	0.277777778	0.4	0.322222222	25	36	29	25	36	28	6	7	12	7	11	18	10	5	13	0.24	0.28	0.48	0.194444444	0.305555556	0.5	0.357142857	0.178571429	0.464285714	3.1	0.231317377	0.235580872	1	2	2	1	2	1	1	1	1	1	1
20	Unexploitable	Low	0.322222222	0.333333333	0.344444444	29	30	31	0.333333333	0.344444444	0.322222222	30	31	29	29	31	29	2	9	18	10	9	12	3	8	18	0.068965517	0.310344828	0.620689655	0.322580645	0.290322581	0.387096774	0.103448276	0.275862069	0.620689655	3	NA	NA	3	2	4	2	2	4	2	3	2	4	2
21	Unexploitable	Low	0.066666667	0.066666667	0.866666667	6	6	78	0.333333333	0.333333333	0.333333333	30	30	30	30	29	30	25	1	4	25	0	4	25	4	1	0.833333333	0.033333333	0.133333333	0.862068966	0	0.137931035	0.833333333	0.133333333	0.033333333	2.9	0.248451997	0.253762289	4	3	2	1	1	2	1	3	3	2	3
22	Unexploitable	Low	0.411111111	0.366666667	0.222222222	37	33	20	0.311111111	0.366666667	0.322222222	28	33	29	28	32	29	5	12	11	3	6	23	5	14	10	0.178571429	0.428571429	0.392857143	0.09375	0.1875	0.71875	0.172413793	0.482758621	0.344827586	3.4	0.335077024	0.348536528	1	1	1	1	1	1	1	1	3	2	1
23	Unexploitable	Low	0.1	0.122222222	0.777777778	9	11	70	0.322222222	0.344444444	0.333333333	29	31	30	29	31	29	19	3	7	20	7	4	19	4	6	0.655172414	0.103448276	0.24137931	0.64516129	0.225806452	0.129032258	0.655172414	0.137931035	0.206896552	3	NA	NA	2	2	3	1	3	1	1	1	1	1	2
24	Unexploitable	Low	0.377777778	0.333333333	0.288888889	34	30	26	0.422222222	0.211111111	0.366666667	38	19	33	38	19	32	4	10	24	4	5	10	1	15	16	0.105263158	0.263157895	0.631578947	0.210526316	0.263157895	0.52631579	0.03125	0.46875	0.5	2.9	0.480384461	0.523483957	1	2	1	1	1	1	1	1	1	1	1
25	Unexploitable	Low	0.366666667	0.311111111	0.322222222	33	28	29	0.322222222	0.333333333	0.344444444	29	30	31	28	30	31	6	9	13	8	13	9	11	6	14	0.214285714	0.321428571	0.464285714	0.266666667	0.433333333	0.3	0.35483871	0.193548387	0.451612903	2.6	-0.373382916	-0.392348307	4	3	2	2	2	3	2	4	1	2	1
26	Unexploitable	Low	0.422222222	0.3	0.277777778	38	27	25	0.288888889	0.3	0.411111111	26	27	37	26	27	36	7	9	10	5	15	7	19	8	9	0.269230769	0.346153846	0.384615385	0.185185185	0.555555556	0.259259259	0.527777778	0.222222222	0.25	2.6	0.245783846	0.250920601	4	2	2	2	2	2	4	4	4	1	2
27	Unexploitable	Low	0.322222222	0.433333333	0.244444444	29	39	22	0.422222222	0.333333333	0.244444444	38	30	22	37	30	22	5	18	14	8	14	8	10	7	5	0.135135135	0.486486487	0.378378378	0.266666667	0.466666667	0.266666667	0.454545455	0.318181818	0.227272727	3.1	-0.227429413	-0.231476987	3	2	1	1	2	1	1	1	1	1	1
28	Unexploitable	Low	0.266666667	0.388888889	0.344444444	24	35	31	0.411111111	0.266666667	0.322222222	37	24	29	37	23	29	12	8	17	5	4	14	8	8	13	0.324324324	0.216216216	0.45945946	0.217391304	0.173913044	0.608695652	0.275862069	0.275862069	0.448275862	3.5	0.238215306	0.242881195	3	4	3	2	3	2	1	2	2	2	3
29	Unexploitable	Low	0.366666667	0.355555556	0.277777778	33	32	25	0.355555556	0.277777778	0.366666667	32	25	33	31	25	33	10	12	9	0	10	15	14	13	6	0.322580645	0.387096774	0.290322581	0	0.4	0.6	0.424242424	0.393939394	0.181818182	3.6	0.166666667	0.168236119	3	4	3	1	4	2	2	2	2	2	2
30	Unexploitable	Low	0.377777778	0.3	0.322222222	34	27	29	0.244444444	0.4	0.355555556	22	36	32	22	36	31	5	9	8	8	18	10	4	8	19	0.227272727	0.409090909	0.363636364	0.222222222	0.5	0.277777778	0.129032258	0.258064516	0.612903226	2.5	-0.456435465	-0.492799414	2	3	1	3	5	2	4	2	2	1	3
31	Unexploitable	Low	0.344444444	0.344444444	0.311111111	31	31	28	0.222222222	0.422222222	0.355555556	20	38	32	20	37	32	3	8	9	10	6	21	11	9	12	0.15	0.4	0.45	0.27027027	0.162162162	0.567567568	0.34375	0.28125	0.375	2.6	0.395284708	0.418048005	5	3	3	1	4	4	2	4	4	3	5
32	Unexploitable	Low	0.377777778	0.366666667	0.255555556	34	33	23	0.277777778	0.366666667	0.355555556	25	33	32	25	32	32	3	13	9	6	18	8	8	15	9	0.12	0.52	0.36	0.1875	0.5625	0.25	0.25	0.46875	0.28125	2.7	0.735903632	0.941484658	2	2	4	1	2	2	3	2	2	2	1
33	Unexploitable	Low	0.311111111	0.255555556	0.433333333	28	23	39	0.344444444	0.288888889	0.366666667	31	26	33	30	26	33	3	10	17	6	10	10	10	10	13	0.1	0.333333333	0.566666667	0.230769231	0.384615385	0.384615385	0.303030303	0.303030303	0.393939394	2.3	0.08244428	0.082631838	4	2	1	1	4	4	1	1	2	3	3
34	Unexploitable	Low	0.255555556	0.433333333	0.311111111	23	39	28	0.333333333	0.344444444	0.322222222	30	31	29	30	30	29	23	1	6	20	3	7	19	3	7	0.766666667	0.033333333	0.2	0.666666667	0.1	0.233333333	0.655172414	0.103448276	0.24137931	1.8	-0.296174439	-0.305320962	4	2	4	1	2	4	5	4	1	2	4
35	Unexploitable	Low	0.244444444	0.222222222	0.533333333	22	20	48	0.377777778	0.355555556	0.266666667	34	32	24	34	31	24	12	15	7	14	6	11	6	7	11	0.352941177	0.441176471	0.205882353	0.451612903	0.193548387	0.35483871	0.25	0.291666667	0.458333333	3	NA	NA	4	5	3	2	4	3	2	3	2	3	3
36	Unexploitable	Low	0.355555556	0.311111111	0.333333333	32	28	30	0.377777778	0.2	0.422222222	34	18	38	33	18	38	6	2	25	11	3	4	11	5	22	0.181818182	0.060606061	0.757575758	0.611111111	0.166666667	0.222222222	0.289473684	0.131578947	0.578947368	3.2	0.589767825	0.677309991	4	4	5	1	5	5	3	4	2	5	3
37	Unexploitable	Low	0.322222222	0.377777778	0.3	29	34	27	0.288888889	0.411111111	0.3	26	37	27	26	36	27	6	11	9	13	9	14	7	13	7	0.230769231	0.423076923	0.346153846	0.361111111	0.25	0.388888889	0.259259259	0.481481482	0.259259259	1.6	0.182947931	0.185031012	2	3	2	1	3	2	3	2	2	2	2
38	Unexploitable	Low	0.466666667	0.188888889	0.344444444	42	17	31	0.377777778	0.3	0.322222222	34	27	29	34	27	28	17	8	9	12	7	8	22	2	4	0.5	0.235294118	0.264705882	0.444444444	0.259259259	0.296296296	0.785714286	0.071428571	0.142857143	3.4	-0.037724659	-0.03774257	2	1	2	1	3	1	3	1	2	4	3
39	Unexploitable	Low	0.355555556	0.377777778	0.266666667	32	34	24	0.433333333	0.355555556	0.211111111	39	32	19	38	32	19	11	18	9	5	16	11	9	3	7	0.289473684	0.473684211	0.236842105	0.15625	0.5	0.34375	0.473684211	0.157894737	0.368421053	2.9	0.434823096	0.465829028	4	4	2	1	1	1	1	1	1	1	1
40	Unexploitable	Low	0.377777778	0.433333333	0.188888889	34	39	17	0.344444444	0.3	0.355555556	31	27	32	30	27	32	4	19	7	15	5	7	12	7	13	0.133333333	0.633333333	0.233333333	0.555555556	0.185185185	0.259259259	0.375	0.21875	0.40625	2.8	0.494151846	0.541538732	3	4	2	2	4	3	4	2	3	3	5
1	Unexploitable	High	0.3	0.377777778	0.322222222	27	34	29	0.233333333	0.344444444	0.422222222	21	31	38	20	31	38	5	10	5	15	10	6	18	9	11	0.25	0.5	0.25	0.483870968	0.322580645	0.193548387	0.473684211	0.236842105	0.289473684	2.3	0.262035093	0.268292289	2	3	2	1	1	1	3	2	2	1	4
2	Unexploitable	High	0.344444444	0.322222222	0.333333333	31	29	30	0.333333333	0.377777778	0.288888889	30	34	26	30	34	25	6	11	13	10	11	13	10	11	4	0.2	0.366666667	0.433333333	0.294117647	0.323529412	0.382352941	0.4	0.44	0.16	3.1	0.790569415	1.072948305	3	1	2	1	4	2	2	2	2	1	2
3	Unexploitable	High	0.322222222	0.388888889	0.288888889	29	35	26	0.311111111	0.411111111	0.277777778	28	37	25	27	37	25	6	3	18	15	14	8	15	5	5	0.222222222	0.111111111	0.666666667	0.405405405	0.378378378	0.216216216	0.6	0.2	0.2	3.4	-0.123091491	-0.123718879	2	4	1	1	2	3	4	2	2	2	2
4	Unexploitable	High	0.355555556	0.333333333	0.311111111	32	30	28	0.377777778	0.288888889	0.333333333	34	26	30	33	26	30	4	11	18	6	9	11	6	7	17	0.121212121	0.333333333	0.545454546	0.230769231	0.346153846	0.423076923	0.2	0.233333333	0.566666667	3	NA	NA	3	4	2	2	2	4	1	2	2	2	4
5	Unexploitable	High	0.455555556	0.244444444	0.3	41	22	27	0.333333333	0.355555556	0.311111111	30	32	28	30	32	27	6	9	15	11	11	10	13	5	9	0.2	0.3	0.5	0.34375	0.34375	0.3125	0.481481482	0.185185185	0.333333333	2.6	0.168549966	0.170173854	4	4	4	1	2	1	3	2	2	3	3
6	Unexploitable	High	0.277777778	0.4	0.322222222	25	36	29	0.388888889	0.211111111	0.4	35	19	36	34	19	36	8	11	15	2	5	12	11	11	14	0.235294118	0.323529412	0.441176471	0.105263158	0.263157895	0.631578947	0.305555556	0.305555556	0.388888889	2.5	0.289414381	0.29792699	4	2	3	1	3	2	3	2	3	2	4
7	Unexploitable	High	0.4	0.277777778	0.322222222	36	25	29	0.377777778	0.222222222	0.4	34	20	36	34	19	36	7	14	13	2	7	10	13	6	17	0.205882353	0.411764706	0.382352941	0.105263158	0.368421053	0.52631579	0.361111111	0.166666667	0.472222222	3.8	0.156173762	0.157462378	4	2	4	1	4	2	3	3	4	3	3
8	Unexploitable	High	0.4	0.277777778	0.322222222	36	25	29	0.344444444	0.355555556	0.3	31	32	27	30	32	27	8	9	13	12	12	8	5	9	13	0.266666667	0.3	0.433333333	0.375	0.375	0.25	0.185185185	0.333333333	0.481481482	2.4	0.589944502	0.677580939	5	4	3	1	3	3	3	2	2	3	3
9	Unexploitable	High	0.477777778	0.211111111	0.311111111	43	19	28	0.322222222	0.355555556	0.322222222	29	32	29	29	32	28	8	16	5	9	7	16	10	10	8	0.275862069	0.551724138	0.172413793	0.28125	0.21875	0.5	0.357142857	0.357142857	0.285714286	3.1	-0.430461785	-0.460463357	2	2	2	2	3	2	2	2	3	2	2
10	Unexploitable	High	0.377777778	0.277777778	0.344444444	34	25	31	0.322222222	0.355555556	0.322222222	29	32	29	29	31	29	20	4	5	16	6	9	19	4	6	0.689655172	0.137931035	0.172413793	0.516129032	0.193548387	0.290322581	0.655172414	0.137931035	0.206896552	1.9	-0.111682321	-0.112150163	1	5	1	1	1	1	1	1	5	1	1
11	Unexploitable	High	0.288888889	0.366666667	0.344444444	26	33	31	0.333333333	0.311111111	0.355555556	30	28	32	30	27	32	8	6	16	16	4	7	17	12	3	0.266666667	0.2	0.533333333	0.592592593	0.148148148	0.259259259	0.53125	0.375	0.09375	3.9	2.46E-16	2.22E-16	4	2	2	2	4	4	2	4	2	4	4
12	Unexploitable	High	0.366666667	0.333333333	0.3	33	30	27	0.311111111	0.377777778	0.311111111	28	34	28	28	34	27	6	15	7	14	13	7	7	7	13	0.214285714	0.535714286	0.25	0.411764706	0.382352941	0.205882353	0.259259259	0.259259259	0.481481482	3.3	0.695057348	0.85767406	1	2	5	5	2	3	3	2	2	4	2
13	Unexploitable	High	0.433333333	0.344444444	0.222222222	39	31	20	0.333333333	0.277777778	0.388888889	30	25	35	30	24	35	4	14	12	11	8	5	27	3	5	0.133333333	0.466666667	0.4	0.458333333	0.333333333	0.208333333	0.771428571	0.085714286	0.142857143	3.1	1.34E-17	0	1	4	1	1	1	1	1	1	1	1	1
14	Unexploitable	High	0.411111111	0.355555556	0.233333333	37	32	21	0.244444444	0.488888889	0.266666667	22	44	24	21	44	24	12	5	4	11	10	23	7	13	4	0.571428571	0.238095238	0.190476191	0.25	0.227272727	0.522727273	0.291666667	0.541666667	0.166666667	2.6	0.315063019	0.326156516	3	4	2	1	2	2	4	2	2	2	2
15	Unexploitable	High	0.322222222	0.355555556	0.322222222	29	32	29	0.388888889	0.255555556	0.355555556	35	23	32	34	23	32	5	19	10	6	7	10	12	9	11	0.147058824	0.558823529	0.294117647	0.260869565	0.304347826	0.434782609	0.375	0.28125	0.34375	2.1	0.423014352	0.451357646	3	4	4	1	5	5	5	3	5	5	1
16	Unexploitable	High	0.433333333	0.233333333	0.333333333	39	21	30	0.277777778	0.377777778	0.344444444	25	34	31	25	33	31	5	10	10	12	10	11	3	16	12	0.2	0.4	0.4	0.363636364	0.303030303	0.333333333	0.096774194	0.516129032	0.387096774	2.5	0.428571429	0.458145366	3	4	2	3	4	3	2	4	3	5	4
17	Unexploitable	High	0.388888889	0.277777778	0.333333333	35	25	30	0.466666667	0.322222222	0.211111111	42	29	19	41	29	19	1	7	33	3	12	14	4	1	14	0.024390244	0.170731707	0.804878049	0.103448276	0.413793103	0.482758621	0.210526316	0.052631579	0.736842105	2.7	0.120962456	0.121557661	4	2	2	1	1	2	3	3	2	3	3
18	Unexploitable	High	0.344444444	0.377777778	0.277777778	31	34	25	0.333333333	0.366666667	0.3	30	33	27	30	32	27	7	11	12	9	10	13	9	7	11	0.233333333	0.366666667	0.4	0.28125	0.3125	0.40625	0.333333333	0.259259259	0.407407407	3	0.521749195	0.578740223	5	3	2	3	1	2	3	2	5	4	3
19	Unexploitable	High	0.355555556	0.377777778	0.266666667	32	34	24	0.411111111	0.3	0.288888889	37	27	26	37	26	26	5	14	18	6	7	13	7	7	12	0.135135135	0.378378378	0.486486487	0.230769231	0.269230769	0.5	0.269230769	0.269230769	0.461538462	2.9	0.515151515	0.569717141	2	2	1	1	2	2	1	1	1	1	1
20	Unexploitable	High	0.277777778	0.4	0.322222222	25	36	29	0.244444444	0.433333333	0.322222222	22	39	29	22	39	28	2	7	13	13	11	15	8	8	12	0.090909091	0.318181818	0.590909091	0.333333333	0.282051282	0.384615385	0.285714286	0.285714286	0.428571429	3	NA	NA	4	4	3	1	2	4	2	3	3	2	3
21	Unexploitable	High	0.377777778	0.333333333	0.288888889	34	30	26	0.333333333	0.455555556	0.211111111	30	41	19	29	41	19	11	5	13	23	11	7	4	7	8	0.379310345	0.172413793	0.448275862	0.56097561	0.268292683	0.170731707	0.210526316	0.368421053	0.421052632	3	0.216506351	0.219987714	3	3	2	1	2	3	2	3	4	2	3
22	Unexploitable	High	0.355555556	0.288888889	0.355555556	32	26	32	0.333333333	0.4	0.266666667	30	36	24	30	35	24	7	14	9	12	13	10	11	9	4	0.233333333	0.466666667	0.3	0.342857143	0.371428571	0.285714286	0.458333333	0.375	0.166666667	3	-0.053300179	-0.053350739	1	3	1	1	3	2	2	1	3	1	1
23	Unexploitable	High	0.166666667	0.133333333	0.7	15	12	63	0.277777778	0.411111111	0.311111111	25	37	28	25	36	28	24	1	0	22	3	11	19	5	4	0.96	0.04	0	0.611111111	0.083333333	0.305555556	0.678571429	0.178571429	0.142857143	2.8	0	0	3	2	2	1	4	1	1	2	3	1	4
24	Unexploitable	High	0.277777778	0.377777778	0.344444444	25	34	31	0.344444444	0.411111111	0.244444444	31	37	22	30	37	22	7	7	16	4	15	18	5	10	7	0.233333333	0.233333333	0.533333333	0.108108108	0.405405405	0.486486487	0.227272727	0.454545455	0.318181818	2.6	0.040961596	0.040984528	3	2	1	1	1	1	1	1	1	1	1
25	Unexploitable	High	0.433333333	0.233333333	0.333333333	39	21	30	0.366666667	0.366666667	0.266666667	33	33	24	32	33	24	10	12	10	11	11	11	3	10	11	0.3125	0.375	0.3125	0.333333333	0.333333333	0.333333333	0.125	0.416666667	0.458333333	2.8	0.417677901	0.444875901	3	2	4	2	1	3	4	2	3	1	2
26	Unexploitable	High	0.433333333	0.3	0.266666667	39	27	24	0.311111111	0.377777778	0.311111111	28	34	28	28	33	28	4	5	19	1	26	6	15	7	6	0.142857143	0.178571429	0.678571429	0.03030303	0.787878788	0.181818182	0.535714286	0.25	0.214285714	2.2	0.037904902	0.037923071	2	3	2	2	2	2	4	2	5	2	5
27	Unexploitable	High	0.355555556	0.344444444	0.3	32	31	27	0.344444444	0.366666667	0.288888889	31	33	26	30	33	26	6	16	8	6	11	16	8	12	6	0.2	0.533333333	0.266666667	0.181818182	0.333333333	0.484848485	0.307692308	0.461538462	0.230769231	2.7	-0.047421948	-0.047457544	1	2	1	1	2	1	1	1	1	1	1
28	Unexploitable	High	0.311111111	0.377777778	0.311111111	28	34	28	0.344444444	0.277777778	0.377777778	31	25	34	31	25	33	7	15	9	7	7	11	5	19	9	0.225806452	0.483870968	0.290322581	0.28	0.28	0.44	0.151515152	0.575757576	0.272727273	2.8	0.484200125	0.528456209	3	3	3	1	3	3	1	1	2	2	2
29	Unexploitable	High	0.4	0.377777778	0.222222222	36	34	20	0.322222222	0.333333333	0.344444444	29	30	31	29	29	31	6	13	10	6	10	13	12	13	6	0.206896552	0.448275862	0.344827586	0.206896552	0.344827586	0.448275862	0.387096774	0.419354839	0.193548387	3.8	0.29736837	0.306630202	2	3	2	2	3	1	2	2	2	2	3
30	Unexploitable	High	0.322222222	0.377777778	0.3	29	34	27	0.377777778	0.3	0.322222222	34	27	29	34	27	28	7	11	16	10	8	9	9	11	8	0.205882353	0.323529412	0.470588235	0.37037037	0.296296296	0.333333333	0.321428571	0.392857143	0.285714286	2.9	0.035168997	0.035183507	2	2	2	2	3	1	3	1	2	1	4
31	Unexploitable	High	0.3	0.333333333	0.366666667	27	30	33	0.333333333	0.333333333	0.333333333	30	30	30	30	29	30	2	14	14	10	6	13	4	8	18	0.066666667	0.466666667	0.466666667	0.344827586	0.206896552	0.448275862	0.133333333	0.266666667	0.6	3	0.294174203	0.303129815	3	4	3	1	3	2	1	3	3	2	4
32	Unexploitable	High	0.488888889	0.333333333	0.177777778	44	30	16	0.277777778	0.388888889	0.333333333	25	35	30	25	34	30	16	7	2	12	13	9	9	11	10	0.64	0.28	0.08	0.352941177	0.382352941	0.264705882	0.3	0.366666667	0.333333333	3.1	-0.258613002	-0.264621424	2	2	2	1	3	2	1	2	2	4	2
33	Unexploitable	High	0.3	0.277777778	0.422222222	27	25	38	0.3	0.344444444	0.355555556	27	31	32	27	31	31	2	12	13	9	9	13	6	7	18	0.074074074	0.444444444	0.481481482	0.290322581	0.290322581	0.419354839	0.193548387	0.225806452	0.580645161	2.6	0.11836983	0.118927368	4	3	1	1	2	3	4	2	1	3	2
34	Unexploitable	High	0.255555556	0.322222222	0.422222222	23	29	38	0.333333333	0.4	0.266666667	30	36	24	30	35	24	17	6	7	14	13	8	9	6	9	0.566666667	0.2	0.233333333	0.4	0.371428571	0.228571429	0.375	0.25	0.375	3.1	0.500255297	0.549646598	3	3	2	1	4	2	4	3	1	2	5
35	Unexploitable	High	0.355555556	0.277777778	0.366666667	32	25	33	0.333333333	0.355555556	0.311111111	30	32	28	29	32	28	13	7	9	10	14	8	14	7	7	0.448275862	0.24137931	0.310344828	0.3125	0.4375	0.25	0.5	0.25	0.25	2.9	-0.333333333	-0.34657359	4	4	2	2	3	3	3	3	3	3	3
36	Unexploitable	High	0.411111111	0.322222222	0.266666667	37	29	24	0.388888889	0.266666667	0.344444444	35	24	31	34	24	31	7	12	15	5	12	7	11	11	9	0.205882353	0.352941177	0.441176471	0.208333333	0.5	0.291666667	0.35483871	0.35483871	0.290322581	3	NA	NA	3	4	4	1	5	3	3	4	4	4	3
37	Unexploitable	High	0.311111111	0.333333333	0.355555556	28	30	32	0.333333333	0.388888889	0.277777778	30	35	25	30	34	25	7	4	19	7	13	14	8	7	10	0.233333333	0.133333333	0.633333333	0.205882353	0.382352941	0.411764706	0.32	0.28	0.4	1.6	0.224733287	0.228635629	3	3	2	1	3	1	3	2	2	1	2
38	Unexploitable	High	0.466666667	0.188888889	0.344444444	42	17	31	0.333333333	0.255555556	0.411111111	30	23	37	29	23	37	14	6	9	11	4	8	15	9	13	0.482758621	0.206896552	0.310344828	0.47826087	0.173913044	0.347826087	0.405405405	0.243243243	0.351351351	3.8	-0.372677996	-0.39152944	3	2	3	1	5	1	2	2	2	5	4
39	Unexploitable	High	0.388888889	0.288888889	0.322222222	35	26	29	0.388888889	0.322222222	0.288888889	35	29	26	35	28	26	12	11	12	3	6	19	7	11	8	0.342857143	0.314285714	0.342857143	0.107142857	0.214285714	0.678571429	0.269230769	0.423076923	0.307692308	3.2	-1.12E-16	-1.67E-16	5	3	3	1	5	4	2	4	4	4	3
40	Unexploitable	High	0.444444444	0.244444444	0.311111111	40	22	28	0.288888889	0.288888889	0.422222222	26	26	38	26	25	38	11	5	10	7	7	11	25	8	5	0.423076923	0.192307692	0.384615385	0.28	0.28	0.44	0.657894737	0.210526316	0.131578947	2.2	0.741825369	0.954526342	4	4	2	2	4	2	3	4	2	2	2
[truncated: 24 more columns]
