# Supplementary material for: Breaking the bonds of reinforcement: Effects of trial outcome, rule consistency and rule complexity against exploitable and unexploitable opponents
Source: PLoS One. 2022 Feb 2;17(2):e0262249. doi: 10.1371/journal.pone.0262249 (PMC8809577; doi:10.1371/journal.pone.0262249)
Supplement: S2 Dataset — (CSV) [file pone.0262249.s005.csv]

ID	Honesty	Emotionality	Extraversion	Agreeableness	Conscientousness	Openness
1	2.5	3.3	3.2	4.1	3.2	4.4
2	3.5	2.8	3.4	4.1	3.8	2.9
3	4.3	3.8	3.3	3.3	3	3.5
4	NA	NA	NA	NA	NA	NA
5	4.1	3.7	2.8	2.6	2.3	2.9
6	3.1	3.5	3.1	1.8	3.7	3.2
7	3.3	2.5	2.5	3.6	3.3	2.1
8	3.5	4.1	3.3	3	3.4	2.7
9	3	3.2	3.2	3	2.9	2.9
10	3.4	4.6	2.1	2.7	4.5	3.8
11	3.3	4.1	3.9	2.7	3.8	4
12	3.4	3.9	3.9	3.3	4.4	3.6
13	3.8	4.1	3.1	2.4	3.5	3.2
14	3.3	4.1	2.4	2.4	3	3.3
15	4.2	3	4	3.5	4.2	4.1
16	3.2	3	3.5	2.6	3.9	3.4
17	3.3	4.6	3.2	4.3	3.1	3.2
18	3.2	3.4	3.7	3.4	3.3	3
19	3.2	3.1	3.4	3.6	3.3	3.5
20	3.1	3.9	2.8	2.5	3.1	3.3
21	3	4.6	3.7	2.9	2.7	3.2
22	4.4	3.9	2.4	3.6	3.2	2.8
23	3.6	3.2	3.9	3.2	4.1	4.4
24	2.3	3.8	4	2.5	2.1	3.4
25	3.6	3.3	3	3.2	2.2	2.8
26	2.6	2.9	2.2	3	2.7	2.7
27	3.3	2.1	2.7	3.6	3.7	3.2
28	3.3	3	2.9	3.4	3	3.8
29	3.8	4.2	3.4	3.2	4	4.1
30	3.2	4.5	4.1	2.8	4.2	2.6
31	3.3	2.8	3.8	3.8	2.6	4.2
32	3.9	3.8	3.1	3.2	3.4	3.4
33	2.1	1.6	3.6	2.7	3.5	3.2
34	3.5	2.8	4.1	2.8	3.4	3.3
35	3.2	3	3.4	3.3	4.2	3.4
36	2.5	3.9	1.8	3.1	3.5	4.1
37	3.8	3.6	3	2.6	3.5	4
38	4.1	1.6	2.3	4	3.8	3.2
39	3.4	2.7	4.6	3.6	2.8	4.3
40	3	3.5	4	3.6	3.7	3.4
