# Supplementary material for: Breaking the bonds of reinforcement: Effects of trial outcome, rule consistency and rule complexity against exploitable and unexploitable opponents
Source: PLoS One. 2022 Feb 2;17(2):e0262249. doi: 10.1371/journal.pone.0262249 (PMC8809577; doi:10.1371/journal.pone.0262249)
Supplement: S3 Dataset — (CSV) [file pone.0262249.s006.csv]

ID	Opponent	Outcome_value	R_prop	P_prop	S_prop	R_num	P_num	S_num	W_prop_total	L_prop_total	D_prop_total	W_num_total	L_num_total	D_num_total	W_num_eligible	L_num_eligible	D_num_eligible	WS_num	WU_num	WD_num	LS_num	LU_num	LD_num	DS_num	DU_num	DD_num	WS_prop	WU_prop	WD_prop	LS_prop	LU_prop	LD_prop	DS_prop	DU_prop	DD_prop	Mean_confidence	Confidence_win_r	Confidence_win_z	Luck_skill_slider	Q1	Q2	Q3	Q4	Q5	Q6	OSPAN	EXCON_CONG	EXCON_INCONG	EXCON_DIFF
1	Exploitable	Low	0.344444444	0.277777778	0.377777778	31	25	34	0.655555556	0.155555556	0.188888889	59	14	17	59	14	16	2	50	7	8	4	2	1	6	9	0.033898305	0.847457627	0.118644068	0.571428571	0.285714286	0.142857143	0.0625	0.375	0.5625	3.9	-0.653868457	-0.782026728	77.77777778	1	11	1	11	1	1	10	369.5	478	108.5
2	Exploitable	Low	0.388888889	0.177777778	0.433333333	35	16	39	0.311111111	0.366666667	0.322222222	28	33	29	28	32	29	8	10	10	11	9	12	15	6	8	0.285714286	0.357142857	0.357142857	0.34375	0.28125	0.375	0.517241379	0.206896552	0.275862069	3.3	0.113890581	0.114386877	30.44444444	10	3	3	6	9	2	4	405	459.5	54.5
3	Exploitable	Low	0.3	0.4	0.3	27	36	27	0.211111111	0.166666667	0.622222222	19	15	56	19	15	55	19	0	0	14	1	0	3	52	0	1	0	0	0.933333333	0.066666667	0	0.054545455	0.945454546	0	3	-0.231869448	-0.236164231	50	1	10	2	2	2	2	4	450.5	509	58.5
4	Exploitable	Low	0.355555556	0.311111111	0.333333333	32	28	30	0.444444444	0.366666667	0.188888889	40	33	17	39	33	17	6	18	15	15	9	9	2	5	10	0.153846154	0.461538462	0.384615385	0.454545455	0.272727273	0.272727273	0.117647059	0.294117647	0.588235294	2	0.236580112	0.241148341	27.11111111	7	6	6	6	4	6	7	393.5	554.5	161
5	Exploitable	Low	0.433333333	0.277777778	0.288888889	39	25	26	0.466666667	0.244444444	0.288888889	42	22	26	41	22	26	8	26	7	11	7	4	4	5	17	0.195121951	0.634146342	0.170731707	0.5	0.318181818	0.181818182	0.153846154	0.192307692	0.653846154	2.9	-0.133630621	-0.134434674	85.11111111	1	11	7	10	5	1	4	414	452.5	38.5
6	Exploitable	Low	0.5	0.255555556	0.244444444	45	23	22	0.411111111	0.244444444	0.344444444	37	22	31	37	21	31	16	13	8	13	4	4	8	11	12	0.432432432	0.351351351	0.216216216	0.619047619	0.190476191	0.190476191	0.258064516	0.35483871	0.387096774	3.2	-0.113776025	-0.114270816	38	1	10	2	1	6	3	2	371.5	451	79.5
7	Exploitable	Low	0.3	0.377777778	0.322222222	27	34	29	0.733333333	0.133333333	0.133333333	66	12	12	66	12	11	2	61	3	6	2	4	2	4	5	0.03030303	0.924242424	0.045454546	0.5	0.166666667	0.333333333	0.181818182	0.363636364	0.454545455	2.1	0.565012799	0.640166337	68.44444444	1	11	1	8	1	2	NA	460.5	559.5	99
8	Exploitable	Low	0.388888889	0.366666667	0.244444444	35	33	22	0.411111111	0.388888889	0.2	37	35	18	37	34	18	7	15	15	19	8	7	5	0	13	0.189189189	0.405405405	0.405405405	0.558823529	0.235294118	0.205882353	0.277777778	0	0.722222222	2.9	-0.089087081	-0.089323889	-50	7	5	4	4	4	4	7	362.5	447.5	85
9	Exploitable	Low	0.333333333	0.333333333	0.333333333	30	30	30	0.8	0.088888889	0.111111111	72	8	10	72	7	10	1	71	0	4	3	0	0	0	10	0.013888889	0.986111111	0	0.571428571	0.428571429	0	0	0	1	2	0.176776695	0.178653436	33.11111111	1	11	1	1	1	3	2	612	669	57
10	Exploitable	Low	0.344444444	0.322222222	0.333333333	31	29	30	0.477777778	0.211111111	0.311111111	43	19	28	42	19	28	4	31	7	5	6	8	5	10	13	0.095238095	0.738095238	0.166666667	0.263157895	0.315789474	0.421052632	0.178571429	0.357142857	0.464285714	2.5	0	0	44.44444444	11	6	1	9	5	1	7	368.5	457.5	89
11	Exploitable	Low	0.4	0.288888889	0.311111111	36	26	28	0.555555556	0.255555556	0.188888889	50	23	17	49	23	17	4	36	9	13	5	5	5	3	9	0.081632653	0.734693878	0.183673469	0.565217391	0.217391304	0.217391304	0.294117647	0.176470588	0.529411765	3.1	0.481481481	0.524911062	94.88888889	3	11	1	5	2	1	6	414.5	494.5	80
12	Exploitable	Low	0.366666667	0.344444444	0.288888889	33	31	26	0.466666667	0.288888889	0.244444444	42	26	22	41	26	22	10	18	13	11	5	10	6	6	10	0.243902439	0.43902439	0.317073171	0.423076923	0.192307692	0.384615385	0.272727273	0.272727273	0.454545455	1.6	-0.210042013	-0.213215298	99.55555556	5	11	1	11	1	1	3	364.5	425	60.5
13	Exploitable	Low	0.344444444	0.222222222	0.433333333	31	20	39	0.244444444	0.277777778	0.477777778	22	25	43	21	25	43	9	7	5	3	13	9	7	19	17	0.428571429	0.333333333	0.238095238	0.12	0.52	0.36	0.162790698	0.441860465	0.395348837	2.7	-0.303238181	-0.313081862	-56.22222222	10	1	1	1	1	1	2	513.5	707	193.5
14	Exploitable	Low	0.211111111	0.388888889	0.4	19	35	36	0.3	0.366666667	0.333333333	27	33	30	27	32	30	19	2	6	15	9	8	16	3	11	0.703703704	0.074074074	0.222222222	0.46875	0.28125	0.25	0.533333333	0.1	0.366666667	2.9	-2.60209E-17	0	-77.77777778	5	5	5	4	6	6	5	403.5	435	31.5
15	Exploitable	Low	0.355555556	0.277777778	0.366666667	32	25	33	0.444444444	0.133333333	0.422222222	40	12	38	40	12	37	10	25	5	8	4	0	4	20	13	0.25	0.625	0.125	0.666666667	0.333333333	0	0.108108108	0.540540541	0.351351351	3.1	0.320377852	0.332068123	90	1	8	3	10	3	1	NA	394.5	464	69.5
16	Exploitable	Low	0.411111111	0.188888889	0.4	37	17	36	0.322222222	0.388888889	0.288888889	29	35	26	29	35	25	10	11	8	7	20	8	3	14	8	0.344827586	0.379310345	0.275862069	0.2	0.571428571	0.228571429	0.12	0.56	0.32	2.8	-0.123091491	-0.123718879	-36.66666667	6	6	8	3	8	3	5	428	474	46
17	Exploitable	Low	0.411111111	0.3	0.288888889	37	27	26	0.466666667	0.211111111	0.322222222	42	19	29	42	18	29	6	31	5	10	1	7	6	13	10	0.142857143	0.738095238	0.119047619	0.555555556	0.055555556	0.388888889	0.206896552	0.448275862	0.344827586	3.5	0.058823529	0.058891518	50.66666667	5	9	4	10	3	1	NA	603	637.5	34.5
18	Exploitable	Low	0.344444444	0.322222222	0.333333333	31	29	30	0.377777778	0.311111111	0.311111111	34	28	28	34	27	28	17	3	14	12	8	7	10	5	13	0.5	0.088235294	0.411764706	0.444444444	0.296296296	0.259259259	0.357142857	0.178571429	0.464285714	2.9	0.272165527	0.279201108	-24.22222222	8	5	1	5	5	5	5	347	402	55
19	Exploitable	Low	0.344444444	0.333333333	0.322222222	31	30	29	0.555555556	0.244444444	0.2	50	22	18	50	21	18	7	39	4	10	4	7	7	3	8	0.14	0.78	0.08	0.476190476	0.190476191	0.333333333	0.388888889	0.166666667	0.444444444	2.6	0.555345132	0.626077173	-5.111111111	2	11	1	10	2	1	6	444	515.5	71.5
20	Exploitable	Low	0.3	0.4	0.3	27	36	27	0.633333333	0.188888889	0.177777778	57	17	16	57	16	16	4	52	1	12	2	2	6	3	7	0.070175439	0.912280702	0.01754386	0.75	0.125	0.125	0.375	0.1875	0.4375	4.3	-0.572786658	-0.651660374	61.55555556	1	11	1	11	1	1	7	401	473	72
21	Exploitable	Low	0.311111111	0.377777778	0.311111111	28	34	28	0.222222222	0.388888889	0.388888889	20	35	35	20	35	34	14	3	3	8	16	11	20	11	3	0.7	0.15	0.15	0.228571429	0.457142857	0.314285714	0.588235294	0.323529412	0.088235294	2.2	0.239045722	0.243761754	-37.55555556	6	6	2	6	5	4	NA	485	509	24
22	Exploitable	Low	0.488888889	0.244444444	0.266666667	44	22	24	0.255555556	0.444444444	0.3	23	40	27	23	39	27	12	5	6	5	16	18	12	4	11	0.52173913	0.217391304	0.260869565	0.128205128	0.41025641	0.461538462	0.444444444	0.148148148	0.407407407	1.9	-0.099503719	-0.099834079	-100	4	6	1	8	4	2	6	545	591	46
23	Exploitable	Low	0.311111111	0.355555556	0.333333333	28	32	30	0.677777778	0.188888889	0.133333333	61	17	12	61	16	12	0	61	0	9	4	3	3	2	7	0	1	0	0.5625	0.25	0.1875	0.25	0.166666667	0.583333333	4.6	0.484200125	0.528456209	95.33333333	5	11	3	11	6	1	6	412	484	72
24	Exploitable	Low	0.355555556	0.311111111	0.333333333	32	28	30	0.755555556	0.088888889	0.155555556	68	8	14	67	8	14	1	66	0	6	0	2	0	4	10	0.014925373	0.985074627	0	0.75	0	0.25	0	0.285714286	0.714285714	4	-0.245934688	-0.251081148	49.33333333	2	9	1	4	1	4	6	379.5	420	40.5
25	Exploitable	Low	0.333333333	0.311111111	0.355555556	30	28	32	0.477777778	0.277777778	0.244444444	43	25	22	43	25	21	5	25	13	10	6	9	3	10	8	0.11627907	0.581395349	0.302325581	0.4	0.24	0.36	0.142857143	0.476190476	0.380952381	3.7	-0.443217084	-0.47622728	88	2	10	2	4	3	3	5	349.5	385	35.5
26	Exploitable	Low	0.277777778	0.388888889	0.333333333	25	35	30	0.433333333	0.322222222	0.244444444	39	29	22	39	28	22	9	14	16	8	11	9	5	3	14	0.230769231	0.358974359	0.41025641	0.285714286	0.392857143	0.321428571	0.227272727	0.136363636	0.636363636	2.2	0.557086015	0.628597913	-56.88888889	5	3	3	4	9	9	5	468	598.5	130.5
27	Exploitable	Low	0.288888889	0.333333333	0.377777778	26	30	34	0.477777778	0.2	0.322222222	43	18	29	43	17	29	6	33	4	6	4	7	6	11	12	0.139534884	0.767441861	0.093023256	0.352941177	0.235294118	0.411764706	0.206896552	0.379310345	0.413793103	3.1	-0.329700164	-0.342491813	26.44444444	1	11	1	8	1	9	NA	417	473.5	56.5
28	Exploitable	Low	0.333333333	0.311111111	0.355555556	30	28	32	0.677777778	0.166666667	0.155555556	61	15	14	60	15	14	0	55	5	10	1	4	2	0	12	0	0.916666667	0.083333333	0.666666667	0.066666667	0.266666667	0.142857143	0	0.857142857	3.7	-0.59914469	-0.691811828	41.77777778	5	10	2	4	6	3	6	347.5	398.5	51
29	Exploitable	Low	0.422222222	0.344444444	0.233333333	38	31	21	0.488888889	0.266666667	0.244444444	44	24	22	43	24	22	2	37	4	8	3	13	9	4	9	0.046511628	0.860465116	0.093023256	0.333333333	0.125	0.541666667	0.409090909	0.181818182	0.409090909	3.3	0.267726449	0.274413115	54.22222222	9	11	1	1	2	1	6	335	397	62
30	Exploitable	Low	0.388888889	0.277777778	0.333333333	35	25	30	0.533333333	0.244444444	0.222222222	48	22	20	48	21	20	1	41	6	11	6	4	5	7	8	0.020833333	0.854166667	0.125	0.523809524	0.285714286	0.190476191	0.25	0.35	0.4	3.8	0.112366644	0.112843183	53.33333333	8	11	1	11	8	2	5	461	529	68
31	Exploitable	Low	0.288888889	0.366666667	0.344444444	26	33	31	0.655555556	0.144444444	0.2	59	13	18	59	12	18	1	57	1	7	1	4	1	6	11	0.016949153	0.966101695	0.016949153	0.583333333	0.083333333	0.333333333	0.055555556	0.333333333	0.611111111	4.5	-0.19407417	-0.196567347	72.66666667	3	10	2	8	2	1	NA	426.5	548.5	122
32	Exploitable	Low	0.333333333	0.266666667	0.4	30	24	36	0.277777778	0.288888889	0.433333333	25	26	39	25	26	38	3	7	15	15	6	5	5	24	9	0.12	0.28	0.6	0.576923077	0.230769231	0.192307692	0.131578947	0.631578947	0.236842105	2.7	-0.155865662	-0.157146591	36.22222222	8	4	1	2	8	5	7	460	507	47
33	Exploitable	Low	0.344444444	0.333333333	0.322222222	31	30	29	0.7	0.166666667	0.133333333	63	15	12	63	15	11	2	55	6	9	3	3	1	1	9	0.031746032	0.873015873	0.095238095	0.6	0.2	0.2	0.090909091	0.090909091	0.818181818	4.4	-0.100125235	-0.100461849	88	1	11	1	2	2	1	3	357	464.5	107.5
34	Exploitable	Low	0.288888889	0.411111111	0.3	26	37	27	0.288888889	0.4	0.311111111	26	36	28	26	35	28	2	6	18	6	15	14	5	7	16	0.076923077	0.230769231	0.692307692	0.171428571	0.428571429	0.4	0.178571429	0.25	0.571428571	2	-0.238365647	-0.243040587	-0.444444444	6	5	3	8	7	7	2	354.5	390	35.5
35	Exploitable	Low	0.366666667	0.322222222	0.311111111	33	29	28	0.766666667	0.088888889	0.144444444	69	8	13	68	8	13	1	67	0	7	1	0	1	0	12	0.014705882	0.985294118	0	0.875	0.125	0	0.076923077	0	0.923076923	4.5	-0.079405102	-0.079572624	90.44444444	1	10	1	9	2	2	NA	324.5	372	47.5
36	Exploitable	Low	0.355555556	0.344444444	0.3	32	31	27	0.366666667	0.355555556	0.277777778	33	32	25	33	31	25	6	13	14	1	14	16	9	5	11	0.181818182	0.393939394	0.424242424	0.032258065	0.451612903	0.516129032	0.36	0.2	0.44	2.3	-0.084941199	-0.085146371	-6.666666667	6	6	1	8	4	3	NA	528.5	593	64.5
37	Exploitable	Low	0.344444444	0.411111111	0.244444444	31	37	22	0.355555556	0.355555556	0.288888889	32	32	26	32	31	26	9	9	14	13	7	11	11	5	10	0.28125	0.28125	0.4375	0.419354839	0.225806452	0.35483871	0.423076923	0.192307692	0.384615385	3.3	0.431123991	0.461276461	-42.88888889	4	7	1	5	6	3	8	393	469	76
38	Exploitable	Low	0.366666667	0.277777778	0.355555556	33	25	32	0.344444444	0.244444444	0.411111111	31	22	37	31	21	37	8	17	6	4	5	12	4	20	13	0.258064516	0.548387097	0.193548387	0.190476191	0.238095238	0.571428571	0.108108108	0.540540541	0.351351351	3	-0.24217974	-0.247088368	-12.44444444	9	10	1	11	9	4	3	355	414	59
39	Exploitable	Low	0.288888889	0.333333333	0.377777778	26	30	34	0.4	0.311111111	0.288888889	36	28	26	35	28	26	3	24	8	7	12	9	8	10	8	0.085714286	0.685714286	0.228571429	0.25	0.428571429	0.321428571	0.307692308	0.384615385	0.307692308	2.7	0.170075336	0.171744242	1.333333333	6	11	1	11	3	1	2	370	409.5	39.5
40	Exploitable	Low	0.255555556	0.366666667	0.377777778	23	33	34	0.311111111	0.3	0.388888889	28	27	35	28	26	35	9	9	10	1	10	15	6	11	18	0.321428571	0.321428571	0.357142857	0.038461539	0.384615385	0.576923077	0.171428571	0.314285714	0.514285714	2.4	-2.75531E-17	0	-17.55555556	10	7	9	1	11	2	6	351.5	472.5	121
1	Exploitable	High	0.355555556	0.422222222	0.222222222	32	38	20	0.355555556	0.311111111	0.333333333	32	28	30	32	27	30	11	10	11	8	10	9	3	14	13	0.34375	0.3125	0.34375	0.296296296	0.37037037	0.333333333	0.1	0.466666667	0.433333333	3.3	-0.457229957	-0.493803443	-45.11111111	2	3	8	1	3	5	10	369.5	478	108.5
2	Exploitable	High	0.477777778	0.188888889	0.333333333	43	17	30	0.366666667	0.288888889	0.344444444	33	26	31	33	25	31	12	10	11	15	5	5	16	3	12	0.363636364	0.303030303	0.333333333	0.6	0.2	0.2	0.516129032	0.096774194	0.387096774	2.9	-0.742094335	-0.955124716	-82	8	8	2	6	8	4	4	405	459.5	54.5
3	Exploitable	High	0.3	0.366666667	0.333333333	27	33	30	0.311111111	0.322222222	0.366666667	28	29	33	28	28	33	14	11	3	22	6	0	13	20	0	0.5	0.392857143	0.107142857	0.785714286	0.214285714	0	0.393939394	0.606060606	0	3.2	-0.613960129	-0.715252745	21.77777778	8	8	1	2	3	3	4	450.5	509	58.5
4	Exploitable	High	0.322222222	0.355555556	0.322222222	29	32	29	0.433333333	0.288888889	0.277777778	39	26	25	38	26	25	7	24	7	13	6	7	9	6	10	0.184210526	0.631578947	0.184210526	0.5	0.230769231	0.269230769	0.36	0.24	0.4	1.7	0.06984303	0.069956929	21.55555556	4	9	6	8	5	5	7	393.5	554.5	161
5	Exploitable	High	0.4	0.288888889	0.311111111	36	26	28	0.522222222	0.188888889	0.288888889	47	17	26	46	17	26	5	37	4	10	2	5	5	7	14	0.108695652	0.804347826	0.086956522	0.588235294	0.117647059	0.294117647	0.192307692	0.269230769	0.538461539	2.3	0.547026554	0.614128255	100	2	11	11	11	6	1	4	414	452.5	38.5
6	Exploitable	High	0.222222222	0.522222222	0.255555556	20	47	23	0.322222222	0.311111111	0.366666667	29	28	33	28	28	33	12	9	7	11	10	7	8	14	11	0.428571429	0.321428571	0.25	0.392857143	0.357142857	0.25	0.242424242	0.424242424	0.333333333	3.3	0.021713492	0.021716905	-36	6	2	4	5	6	1	2	371.5	451	79.5
7	Exploitable	High	0.322222222	0.355555556	0.322222222	29	32	29	0.788888889	0.088888889	0.122222222	71	8	11	71	8	10	0	70	1	3	3	2	0	3	7	0	0.985915493	0.014084507	0.375	0.375	0.25	0	0.3	0.7	2.4	0.211999576	0.215264094	75.11111111	1	11	2	4	1	2	NA	460.5	559.5	99
8	Exploitable	High	0.433333333	0.333333333	0.233333333	39	30	21	0.444444444	0.322222222	0.233333333	40	29	21	39	29	21	11	9	19	22	6	1	12	2	7	0.282051282	0.230769231	0.487179487	0.75862069	0.206896552	0.034482759	0.571428571	0.095238095	0.333333333	3	0	0	-38.22222222	6	4	2	2	2	6	7	362.5	447.5	85
9	Exploitable	High	0.333333333	0.366666667	0.3	30	33	27	0.811111111	0.1	0.088888889	73	9	8	72	9	8	0	71	1	8	1	0	0	0	8	0	0.986111111	0.013888889	0.888888889	0.111111111	0	0	0	1	3	0.199204768	0.201904325	59.55555556	1	9	1	1	1	3	2	612	669	57
10	Exploitable	High	0.344444444	0.322222222	0.333333333	31	29	30	0.655555556	0.222222222	0.122222222	59	20	11	58	20	11	1	56	1	10	5	5	4	3	4	0.017241379	0.965517241	0.017241379	0.5	0.25	0.25	0.363636364	0.272727273	0.363636364	2.8	-0.660542728	-0.793775844	83.11111111	11	11	1	6	4	1	7	368.5	457.5	89
11	Exploitable	High	0.4	0.233333333	0.366666667	36	21	33	0.233333333	0.444444444	0.322222222	21	40	29	21	40	28	12	3	6	19	8	13	19	2	7	0.571428571	0.142857143	0.285714286	0.475	0.2	0.325	0.678571429	0.071428571	0.25	2.5	-0.059401865	-0.059471881	52.22222222	11	10	7	6	11	1	6	414.5	494.5	80
12	Exploitable	High	0.388888889	0.355555556	0.255555556	35	32	23	0.477777778	0.277777778	0.244444444	43	25	22	43	25	21	1	30	12	10	6	9	7	6	8	0.023255814	0.697674419	0.279069767	0.4	0.24	0.36	0.333333333	0.285714286	0.380952381	2.3	0.390566733	0.412468605	100	5	11	1	11	1	1	3	364.5	425	60.5
13	Exploitable	High	0.277777778	0.266666667	0.455555556	25	24	41	0.3	0.322222222	0.377777778	27	29	34	26	29	34	11	9	6	5	15	9	8	16	10	0.423076923	0.346153846	0.230769231	0.172413793	0.517241379	0.310344828	0.235294118	0.470588235	0.294117647	1.9	-0.22074676	-0.224440987	-70.66666667	9	4	5	5	4	1	2	513.5	707	193.5
14	Exploitable	High	0.333333333	0.322222222	0.344444444	30	29	31	0.344444444	0.288888889	0.366666667	31	26	33	31	26	32	3	3	25	1	5	20	1	7	24	0.096774194	0.096774194	0.806451613	0.038461539	0.192307692	0.769230769	0.03125	0.21875	0.75	2.6	0.193046836	0.195500025	-70	4	7	4	3	4	3	5	403.5	435	31.5
15	Exploitable	High	0.488888889	0.233333333	0.277777778	44	21	25	0.388888889	0.255555556	0.355555556	35	23	32	35	22	32	15	11	9	16	3	3	9	9	14	0.428571429	0.314285714	0.257142857	0.727272727	0.136363636	0.136363636	0.28125	0.28125	0.4375	2.4	0.784671562	1.057412597	22.66666667	7	7	4	9	6	1	NA	394.5	464	69.5
16	Exploitable	High	0.377777778	0.344444444	0.277777778	34	31	25	0.577777778	0.211111111	0.211111111	52	19	19	51	19	19	4	46	1	5	7	7	4	4	11	0.078431373	0.901960784	0.019607843	0.263157895	0.368421053	0.368421053	0.210526316	0.210526316	0.578947368	3.8	-0.281588827	-0.289406894	60.44444444	9	10	3	9	3	4	5	428	474	46
17	Exploitable	High	0.377777778	0.333333333	0.288888889	34	30	26	0.466666667	0.266666667	0.266666667	42	24	24	42	23	24	2	31	9	9	10	4	2	18	4	0.047619048	0.738095238	0.214285714	0.391304348	0.434782609	0.173913044	0.083333333	0.75	0.166666667	3.5	-0.333333333	-0.34657359	-44.66666667	7	7	4	8	5	4	NA	603	637.5	34.5
18	Exploitable	High	0.355555556	0.344444444	0.3	32	31	27	0.522222222	0.266666667	0.211111111	47	24	19	46	24	19	4	35	7	12	5	7	9	4	6	0.086956522	0.760869565	0.152173913	0.5	0.208333333	0.291666667	0.473684211	0.210526316	0.315789474	3.2	-0.526306684	-0.585023032	87.77777778	1	11	1	7	1	1	5	347	402	55
19	Exploitable	High	0.333333333	0.355555556	0.311111111	30	32	28	0.544444444	0.188888889	0.266666667	49	17	24	49	16	24	4	43	2	12	0	4	8	8	8	0.081632653	0.87755102	0.040816327	0.75	0	0.25	0.333333333	0.333333333	0.333333333	2.6	0.427312033	0.456603624	1.777777778	1	10	1	8	2	3	6	444	515.5	71.5
20	Exploitable	High	0.333333333	0.355555556	0.311111111	30	32	28	0.833333333	0.1	0.066666667	75	9	6	75	8	6	0	74	1	8	0	0	0	0	6	0	0.986666667	0.013333333	1	0	0	0	0	1	4.5	1.249E-16	2.22045E-16	84.66666667	1	11	1	10	1	6	7	401	473	72
21	Exploitable	High	0.355555556	0.366666667	0.277777778	32	33	25	0.2	0.4	0.4	18	36	36	17	36	36	13	1	3	9	10	17	25	9	2	0.764705882	0.058823529	0.176470588	0.25	0.277777778	0.472222222	0.694444444	0.25	0.055555556	2.3	0.712879177	0.893013925	-62.88888889	8	5	3	5	8	3	NA	485	509	24
22	Exploitable	High	0.355555556	0.322222222	0.322222222	32	29	29	0.322222222	0.344444444	0.333333333	29	31	30	29	30	30	12	9	8	8	14	8	13	7	10	0.413793103	0.310344828	0.275862069	0.266666667	0.466666667	0.266666667	0.433333333	0.233333333	0.333333333	2.4	0.066934944	0.067035176	-6.222222222	9	3	2	1	5	4	6	545	591	46
23	Exploitable	High	0.377777778	0.322222222	0.3	34	29	27	0.711111111	0.166666667	0.122222222	64	15	11	64	15	10	1	62	1	10	1	4	1	3	6	0.015625	0.96875	0.015625	0.666666667	0.066666667	0.266666667	0.1	0.3	0.6	3.8	0.526804457	0.585711763	38.44444444	7	11	4	11	6	2	6	412	484	72
24	Exploitable	High	0.355555556	0.344444444	0.3	32	31	27	0.688888889	0.144444444	0.166666667	62	13	15	62	13	14	1	55	6	8	0	5	1	3	10	0.016129032	0.887096774	0.096774194	0.615384615	0	0.384615385	0.071428571	0.214285714	0.714285714	4.1	-0.500463607	-0.549924478	56.88888889	1	9	2	6	1	1	6	379.5	420	40.5
25	Exploitable	High	0.355555556	0.333333333	0.311111111	32	30	28	0.744444444	0.1	0.155555556	67	9	14	67	9	13	0	66	1	8	0	1	0	2	11	0	0.985074627	0.014925373	0.888888889	0	0.111111111	0	0.153846154	0.846153846	4.1	0.062364806	0.062445849	100	3	11	4	6	6	1	5	349.5	385	35.5
26	Exploitable	High	0.477777778	0.288888889	0.233333333	43	26	21	0.477777778	0.244444444	0.277777778	43	22	25	43	22	24	11	24	8	10	4	8	5	5	14	0.255813954	0.558139535	0.186046512	0.454545455	0.181818182	0.363636364	0.208333333	0.208333333	0.583333333	3.5	-0.040522045	-0.040544246	40.66666667	4	10	1	7	3	3	5	468	598.5	130.5
27	Exploitable	High	0.322222222	0.322222222	0.355555556	29	29	32	0.333333333	0.455555556	0.211111111	30	41	19	29	41	19	2	14	13	11	16	14	8	3	8	0.068965517	0.482758621	0.448275862	0.268292683	0.390243902	0.341463415	0.421052632	0.157894737	0.421052632	3.5	0.065738278	0.065833221	8.444444444	5	11	1	9	4	1	NA	417	473.5	56.5
28	Exploitable	High	0.333333333	0.344444444	0.322222222	30	31	29	0.422222222	0.288888889	0.288888889	38	26	26	37	26	26	2	23	12	7	6	13	7	6	13	0.054054054	0.621621622	0.324324324	0.269230769	0.230769231	0.5	0.269230769	0.230769231	0.5	3.3	-0.490990253	-0.537364306	-95.33333333	2	5	2	7	4	5	6	347.5	398.5	51
29	Exploitable	High	0.366666667	0.355555556	0.277777778	33	32	25	0.255555556	0.4	0.344444444	23	36	31	23	35	31	3	6	14	9	12	14	5	10	16	0.130434783	0.260869565	0.608695652	0.257142857	0.342857143	0.4	0.161290323	0.322580645	0.516129032	3	0.172005229	0.173732296	11.11111111	9	7	2	5	7	3	6	335	397	62
30	Exploitable	High	0.322222222	0.288888889	0.388888889	29	26	35	0.455555556	0.333333333	0.211111111	41	30	19	40	30	19	2	32	6	10	12	8	10	4	5	0.05	0.8	0.15	0.333333333	0.4	0.266666667	0.52631579	0.210526316	0.263157895	3.5	-0.590624423	-0.678624461	60.66666667	8	6	1	10	3	3	5	461	529	68
31	Exploitable	High	0.322222222	0.355555556	0.322222222	29	32	29	0.777777778	0.088888889	0.133333333	70	8	12	69	8	12	2	65	2	7	1	0	0	1	11	0.028985507	0.942028986	0.028985507	0.875	0.125	0	0	0.083333333	0.916666667	4.5	-0.371390676	-0.39003532	98	2	10	1	10	1	1	NA	426.5	548.5	122
32	Exploitable	High	0.488888889	0.244444444	0.266666667	44	22	24	0.466666667	0.277777778	0.255555556	42	25	23	42	24	23	10	13	19	15	5	4	6	4	13	0.238095238	0.30952381	0.452380952	0.625	0.208333333	0.166666667	0.260869565	0.173913044	0.565217391	2.9	0.156399642	0.157693914	86.44444444	10	8	1	5	9	6	7	460	507	47
33	Exploitable	High	0.377777778	0.344444444	0.277777778	34	31	25	0.7	0.144444444	0.155555556	63	13	14	63	12	14	1	58	4	5	3	4	1	4	9	0.015873016	0.920634921	0.063492064	0.416666667	0.25	0.333333333	0.071428571	0.285714286	0.642857143	4.4	-0.385164443	-0.406109649	94	2	11	1	2	1	1	3	357	464.5	107.5
34	Exploitable	High	0.311111111	0.333333333	0.355555556	28	30	32	0.466666667	0.288888889	0.244444444	42	26	22	41	26	22	9	18	14	11	6	9	6	4	12	0.219512195	0.43902439	0.341463415	0.423076923	0.230769231	0.346153846	0.272727273	0.181818182	0.545454546	1.8	-0.538536842	-0.60209246	62.22222222	3	10	4	7	3	1	2	354.5	390	35.5
35	Exploitable	High	0.333333333	0.333333333	0.333333333	30	30	30	0.666666667	0.211111111	0.122222222	60	19	11	60	18	11	3	54	3	13	3	2	3	0	8	0.05	0.9	0.05	0.722222222	0.166666667	0.111111111	0.272727273	0	0.727272727	4.2	-0.229081064	-0.233219421	43.33333333	1	10	1	11	3	2	NA	324.5	372	47.5
36	Exploitable	High	0.433333333	0.2	0.366666667	39	18	33	0.311111111	0.411111111	0.277777778	28	37	25	27	37	25	4	14	9	2	19	16	7	8	10	0.148148148	0.518518519	0.333333333	0.054054054	0.513513514	0.432432432	0.28	0.32	0.4	2.4	-0.253184842	-0.258812877	15.11111111	5	8	1	8	6	4	NA	528.5	593	64.5
37	Exploitable	High	0.344444444	0.366666667	0.288888889	31	33	26	0.455555556	0.244444444	0.3	41	22	27	41	21	27	5	27	9	11	3	7	6	10	11	0.12195122	0.658536585	0.219512195	0.523809524	0.142857143	0.333333333	0.222222222	0.37037037	0.407407407	3.7	-0.150073851	-0.151215987	52.44444444	7	8	1	9	5	2	8	393	469	76
38	Exploitable	High	0.4	0.311111111	0.288888889	36	28	26	0.3	0.344444444	0.355555556	27	31	32	26	31	32	15	2	9	6	8	17	8	9	15	0.576923077	0.076923077	0.346153846	0.193548387	0.258064516	0.548387097	0.25	0.28125	0.46875	3.1	-0.649856152	-0.775049658	12.22222222	10	10	1	10	10	1	3	355	414	59
39	Exploitable	High	0.388888889	0.288888889	0.322222222	35	26	29	0.422222222	0.355555556	0.222222222	38	32	20	38	31	20	4	26	8	11	10	10	4	5	11	0.105263158	0.684210526	0.210526316	0.35483871	0.322580645	0.322580645	0.2	0.25	0.55	2.9	0.263523138	0.26989071	92.88888889	1	11	1	11	3	1	2	370	409.5	39.5
40	Exploitable	High	0.344444444	0.311111111	0.344444444	31	28	31	0.244444444	0.4	0.355555556	22	36	32	22	35	32	16	2	4	4	18	13	9	7	16	0.727272727	0.090909091	0.181818182	0.114285714	0.514285714	0.371428571	0.28125	0.21875	0.5	1.1	-0.534522484	-0.596455365	16.44444444	11	3	10	5	11	1	6	351.5	472.5	121
1	Unexploitable	Low	0.355555556	0.422222222	0.222222222	32	38	20	0.355555556	0.333333333	0.311111111	32	30	28	32	30	27	4	11	17	10	15	5	15	5	7	0.125	0.34375	0.53125	0.333333333	0.5	0.166666667	0.555555556	0.185185185	0.259259259	3.3	0.414424863	0.440941883	-1.555555556	10	6	9	8	7	6	10	369.5	478	108.5
2	Unexploitable	Low	0.477777778	0.188888889	0.333333333	43	17	30	0.377777778	0.355555556	0.266666667	34	32	24	34	32	23	9	8	17	11	11	10	6	8	9	0.264705882	0.235294118	0.5	0.34375	0.34375	0.3125	0.260869565	0.347826087	0.391304348	3.1	-0.761904762	-1.00074	52.44444444	10	4	3	6	9	3	4	405	459.5	54.5
3	Unexploitable	Low	0.3	0.366666667	0.333333333	27	33	30	0.311111111	0.311111111	0.377777778	28	28	34	28	27	34	18	6	4	19	3	5	31	1	2	0.642857143	0.214285714	0.142857143	0.703703704	0.111111111	0.185185185	0.911764706	0.029411765	0.058823529	2.7	-0.28808298	-0.296474485	-47.11111111	6	2	2	2	2	5	4	450.5	509	58.5
4	Unexploitable	Low	0.322222222	0.355555556	0.322222222	29	32	29	0.444444444	0.288888889	0.266666667	40	26	24	40	26	23	8	17	15	8	9	9	6	10	7	0.2	0.425	0.375	0.307692308	0.346153846	0.346153846	0.260869565	0.434782609	0.304347826	2.5	0.116405049	0.116935134	13.11111111	7	6	7	6	6	4	7	393.5	554.5	161
5	Unexploitable	Low	0.4	0.288888889	0.311111111	36	26	28	0.333333333	0.255555556	0.411111111	30	23	37	29	23	37	6	14	9	11	7	5	19	7	11	0.206896552	0.482758621	0.310344828	0.47826087	0.304347826	0.217391304	0.513513514	0.189189189	0.297297297	3	-1.08634E-16	-5.55112E-17	83.55555556	9	10	11	11	6	1	4	414	452.5	38.5
6	Unexploitable	Low	0.222222222	0.522222222	0.255555556	20	47	23	0.355555556	0.3	0.344444444	32	27	31	32	27	30	16	5	11	12	9	6	8	11	11	0.5	0.15625	0.34375	0.444444444	0.333333333	0.222222222	0.266666667	0.366666667	0.366666667	3.5	-0.057335076	-0.057398027	-19.55555556	1	2	5	10	10	1	2	371.5	451	79.5
7	Unexploitable	Low	0.322222222	0.355555556	0.322222222	29	32	29	0.344444444	0.366666667	0.288888889	31	33	26	31	33	25	6	12	13	7	12	14	10	8	7	0.193548387	0.387096774	0.419354839	0.212121212	0.363636364	0.424242424	0.4	0.32	0.28	3.3	0.047619048	0.04765509	-22.44444444	7	3	1	6	7	6	NA	460.5	559.5	99
8	Unexploitable	Low	0.433333333	0.333333333	0.233333333	39	30	21	0.311111111	0.3	0.388888889	28	27	35	28	27	34	8	7	13	12	5	10	16	10	8	0.285714286	0.25	0.464285714	0.444444444	0.185185185	0.37037037	0.470588235	0.294117647	0.235294118	2.9	0.628112219	0.738292165	-51.11111111	7	3	4	2	5	2	7	362.5	447.5	85
9	Unexploitable	Low	0.333333333	0.366666667	0.3	30	33	27	0.322222222	0.366666667	0.311111111	29	33	28	29	33	27	15	9	5	10	19	4	11	14	2	0.517241379	0.310344828	0.172413793	0.303030303	0.575757576	0.121212121	0.407407407	0.518518519	0.074074074	3	0	0	-37.55555556	6	8	2	7	2	5	2	612	669	57
10	Unexploitable	Low	0.344444444	0.322222222	0.333333333	31	29	30	0.366666667	0.288888889	0.344444444	33	26	31	33	26	30	22	4	7	10	5	11	14	10	6	0.666666667	0.121212121	0.212121212	0.384615385	0.192307692	0.423076923	0.466666667	0.333333333	0.2	3.3	0.371258992	0.389882574	-38.88888889	7	5	2	4	3	1	7	368.5	457.5	89
11	Unexploitable	Low	0.4	0.233333333	0.366666667	36	21	33	0.3	0.377777778	0.322222222	27	34	29	27	33	29	20	3	4	9	5	19	16	7	6	0.740740741	0.111111111	0.148148148	0.272727273	0.151515152	0.575757576	0.551724138	0.24137931	0.206896552	3.3	-0.500198171	-0.549570407	9.777777778	6	7	3	5	6	3	6	414.5	494.5	80
12	Unexploitable	Low	0.388888889	0.355555556	0.255555556	35	32	23	0.366666667	0.388888889	0.244444444	33	35	22	33	35	21	10	9	14	11	11	13	7	5	9	0.303030303	0.272727273	0.424242424	0.314285714	0.314285714	0.371428571	0.333333333	0.238095238	0.428571429	2.9	-0.211999576	-0.215264094	73.11111111	10	11	1	11	4	1	3	364.5	425	60.5
13	Unexploitable	Low	0.277777778	0.266666667	0.455555556	25	24	41	0.377777778	0.355555556	0.266666667	34	32	24	34	31	24	6	17	11	5	15	11	6	10	8	0.176470588	0.5	0.323529412	0.161290323	0.483870968	0.35483871	0.25	0.416666667	0.333333333	2	-0.380362887	-0.40048385	-97.33333333	10	2	1	1	9	1	2	513.5	707	193.5
14	Unexploitable	Low	0.333333333	0.322222222	0.344444444	30	29	31	0.333333333	0.388888889	0.277777778	30	35	25	30	34	25	19	8	3	25	7	2	20	3	2	0.633333333	0.266666667	0.1	0.735294118	0.205882353	0.058823529	0.8	0.12	0.08	2.5	0.277350098	0.28480905	-76.88888889	10	8	8	8	3	2	5	403.5	435	31.5
15	Unexploitable	Low	0.488888889	0.233333333	0.277777778	44	21	25	0.311111111	0.377777778	0.311111111	28	34	28	28	33	28	15	12	1	19	10	4	17	9	2	0.535714286	0.428571429	0.035714286	0.575757576	0.303030303	0.121212121	0.607142857	0.321428571	0.071428571	1.4	0.085749293	0.085960395	32.66666667	4	8	3	11	5	1	NA	394.5	464	69.5
16	Unexploitable	Low	0.377777778	0.344444444	0.277777778	34	31	25	0.355555556	0.344444444	0.3	32	31	27	31	31	27	5	12	14	7	9	15	6	11	10	0.161290323	0.387096774	0.451612903	0.225806452	0.290322581	0.483870968	0.222222222	0.407407407	0.37037037	2.9	-0.090909091	-0.091160778	-26.22222222	3	3	9	5	11	2	5	428	474	46
17	Unexploitable	Low	0.377777778	0.333333333	0.288888889	34	30	26	0.366666667	0.233333333	0.4	33	21	36	33	21	35	2	19	12	9	9	3	7	19	9	0.060606061	0.575757576	0.363636364	0.428571429	0.428571429	0.142857143	0.2	0.542857143	0.257142857	3.1	0.12803688	0.128743498	26.44444444	7	7	5	9	6	5	NA	603	637.5	34.5
18	Unexploitable	Low	0.355555556	0.344444444	0.3	32	31	27	0.366666667	0.355555556	0.277777778	33	32	25	32	32	25	9	16	7	19	5	8	10	6	9	0.28125	0.5	0.21875	0.59375	0.15625	0.25	0.4	0.24	0.36	3	0	0	-21.11111111	9	3	1	8	6	5	5	347	402	55
19	Unexploitable	Low	0.333333333	0.355555556	0.311111111	30	32	28	0.388888889	0.288888889	0.322222222	35	26	29	34	26	29	13	8	13	5	10	11	10	15	4	0.382352941	0.235294118	0.382352941	0.192307692	0.384615385	0.423076923	0.344827586	0.517241379	0.137931035	3.6	0.43478504	0.4657821	3.111111111	9	2	1	10	10	2	6	444	515.5	71.5
20	Unexploitable	Low	0.333333333	0.355555556	0.311111111	30	32	28	0.411111111	0.288888889	0.3	37	26	27	37	26	26	12	13	12	12	3	11	14	6	6	0.324324324	0.351351351	0.324324324	0.461538462	0.115384615	0.423076923	0.538461539	0.230769231	0.230769231	3	0	0	-56.44444444	1	7	1	8	1	7	7	401	473	72
21	Unexploitable	Low	0.355555556	0.366666667	0.277777778	32	33	25	0.355555556	0.4	0.244444444	32	36	22	31	36	22	19	5	7	9	10	17	11	8	3	0.612903226	0.161290323	0.225806452	0.25	0.277777778	0.472222222	0.5	0.363636364	0.136363636	3.2	-0.057166195	-0.05722859	-47.11111111	7	7	2	7	8	3	NA	485	509	24
22	Unexploitable	Low	0.355555556	0.322222222	0.322222222	32	29	29	0.255555556	0.377777778	0.366666667	23	34	33	23	33	33	18	3	2	11	9	13	19	6	8	0.782608696	0.130434783	0.086956522	0.333333333	0.272727273	0.393939394	0.575757576	0.181818182	0.242424242	2.4	0.233856117	0.238264805	-69.11111111	9	7	2	9	9	2	6	545	591	46
23	Unexploitable	Low	0.377777778	0.322222222	0.3	34	29	27	0.333333333	0.244444444	0.422222222	30	22	38	29	22	38	13	11	5	4	2	16	10	19	9	0.448275862	0.379310345	0.172413793	0.181818182	0.090909091	0.727272727	0.263157895	0.5	0.236842105	3.3	0.043881039	0.043909236	2.444444444	7	9	6	10	7	4	6	412	484	72
24	Unexploitable	Low	0.355555556	0.344444444	0.3	32	31	27	0.377777778	0.244444444	0.377777778	34	22	34	34	21	34	6	4	24	5	4	12	4	12	18	0.176470588	0.117647059	0.705882353	0.238095238	0.190476191	0.571428571	0.117647059	0.352941177	0.529411765	3.1	-0.201007563	-0.20378232	-50.88888889	3	2	2	6	2	11	6	379.5	420	40.5
25	Unexploitable	Low	0.355555556	0.333333333	0.311111111	32	30	28	0.344444444	0.3	0.355555556	31	27	32	31	27	31	1	25	5	16	4	7	1	10	20	0.032258065	0.806451613	0.161290323	0.592592593	0.148148148	0.259259259	0.032258065	0.322580645	0.64516129	2.1	0.484247998	0.528518746	31.11111111	11	8	7	11	11	1	5	349.5	385	35.5
26	Unexploitable	Low	0.477777778	0.288888889	0.233333333	43	26	21	0.355555556	0.366666667	0.277777778	32	33	25	32	33	24	10	6	16	7	19	7	13	7	4	0.3125	0.1875	0.5	0.212121212	0.575757576	0.212121212	0.541666667	0.291666667	0.166666667	3.2	-0.324348018	-0.336498715	13.77777778	1	3	3	1	11	2	5	468	598.5	130.5
27	Unexploitable	Low	0.322222222	0.322222222	0.355555556	29	29	32	0.333333333	0.333333333	0.333333333	30	30	30	30	29	30	8	11	11	7	9	13	3	12	15	0.266666667	0.366666667	0.366666667	0.24137931	0.310344828	0.448275862	0.1	0.4	0.5	3.2	-0.211288564	-0.21451974	-82.88888889	9	6	2	5	2	4	NA	417	473.5	56.5
28	Unexploitable	Low	0.333333333	0.344444444	0.322222222	30	31	29	0.277777778	0.366666667	0.355555556	25	33	32	25	33	31	7	9	9	11	5	17	9	12	10	0.28	0.36	0.36	0.333333333	0.151515152	0.515151515	0.290322581	0.387096774	0.322580645	3	0	0	-100	7	5	2	6	8	6	6	347.5	398.5	51
29	Unexploitable	Low	0.366666667	0.355555556	0.277777778	33	32	25	0.266666667	0.388888889	0.344444444	24	35	31	23	35	31	9	8	6	10	8	17	8	11	12	0.391304348	0.347826087	0.260869565	0.285714286	0.228571429	0.485714286	0.258064516	0.35483871	0.387096774	2.9	-0.113200831	-0.113688118	-68.22222222	6	6	2	5	6	5	6	335	397	62
30	Unexploitable	Low	0.322222222	0.288888889	0.388888889	29	26	35	0.388888889	0.344444444	0.266666667	35	31	24	35	31	23	8	14	13	9	7	15	4	9	10	0.228571429	0.4	0.371428571	0.290322581	0.225806452	0.483870968	0.173913044	0.391304348	0.434782609	3.5	-0.484274278	-0.528553076	16.44444444	8	10	1	8	3	3	5	461	529	68
31	Unexploitable	Low	0.322222222	0.355555556	0.322222222	29	32	29	0.3	0.422222222	0.277777778	27	38	25	27	38	24	12	8	7	6	21	11	14	8	2	0.444444444	0.296296296	0.259259259	0.157894737	0.552631579	0.289473684	0.583333333	0.333333333	0.083333333	3	0.372104204	0.390863266	-43.77777778	6	3	4	8	5	7	NA	426.5	548.5	122
32	Unexploitable	Low	0.488888889	0.244444444	0.266666667	44	22	24	0.266666667	0.355555556	0.377777778	24	32	34	24	31	34	2	10	12	18	6	7	9	7	18	0.083333333	0.416666667	0.5	0.580645161	0.193548387	0.225806452	0.264705882	0.205882353	0.529411765	3.4	-0.528333676	-0.587830763	36.66666667	10	7	1	8	11	3	7	460	507	47
33	Unexploitable	Low	0.377777778	0.344444444	0.277777778	34	31	25	0.344444444	0.311111111	0.344444444	31	28	31	31	27	31	7	17	7	6	12	9	3	11	17	0.225806452	0.548387097	0.225806452	0.222222222	0.444444444	0.333333333	0.096774194	0.35483871	0.548387097	3.5	-0.04098223	-0.041005197	-52.88888889	7	6	3	8	8	2	3	357	464.5	107.5
34	Unexploitable	Low	0.311111111	0.333333333	0.355555556	28	30	32	0.3	0.411111111	0.288888889	27	37	26	27	36	26	7	12	8	6	15	15	7	10	9	0.259259259	0.444444444	0.296296296	0.166666667	0.416666667	0.416666667	0.269230769	0.384615385	0.346153846	2.8	0.171184197	0.172886356	1.555555556	7	7	2	9	7	4	2	354.5	390	35.5
35	Unexploitable	Low	0.333333333	0.333333333	0.333333333	30	30	30	0.322222222	0.344444444	0.333333333	29	31	30	29	31	29	15	11	3	4	14	13	8	9	12	0.517241379	0.379310345	0.103448276	0.129032258	0.451612903	0.419354839	0.275862069	0.310344828	0.413793103	3	0.353553391	0.369498972	-100	7	1	3	2	5	9	NA	324.5	372	47.5
36	Unexploitable	Low	0.433333333	0.2	0.366666667	39	18	33	0.355555556	0.333333333	0.311111111	32	30	28	32	29	28	13	8	11	3	11	15	11	11	6	0.40625	0.25	0.34375	0.103448276	0.379310345	0.517241379	0.392857143	0.392857143	0.214285714	2.9	-0.501206274	-0.550915806	-4.222222222	3	7	1	6	5	5	NA	528.5	593	64.5
37	Unexploitable	Low	0.344444444	0.366666667	0.288888889	31	33	26	0.466666667	0.344444444	0.188888889	42	31	17	42	31	16	12	13	17	16	4	11	6	6	4	0.285714286	0.30952381	0.404761905	0.516129032	0.129032258	0.35483871	0.375	0.375	0.25	3.1	-0.443217084	-0.47622728	10.88888889	6	7	1	7	5	3	8	393	469	76
38	Unexploitable	Low	0.4	0.311111111	0.288888889	36	28	26	0.266666667	0.388888889	0.344444444	24	35	31	24	34	31	10	7	7	6	8	20	4	20	7	0.416666667	0.291666667	0.291666667	0.176470588	0.235294118	0.588235294	0.129032258	0.64516129	0.225806452	2.8	-0.343171839	-0.357683353	-46.22222222	3	1	1	3	3	8	3	355	414	59
39	Unexploitable	Low	0.388888889	0.288888889	0.322222222	35	26	29	0.333333333	0.322222222	0.344444444	30	29	31	30	29	30	4	19	7	12	1	16	13	13	4	0.133333333	0.633333333	0.233333333	0.413793103	0.034482759	0.551724138	0.433333333	0.433333333	0.133333333	3	0	0	-18	6	11	1	11	8	1	2	370	409.5	39.5
40	Unexploitable	Low	0.344444444	0.311111111	0.344444444	31	28	31	0.388888889	0.3	0.311111111	35	27	28	34	27	28	12	14	8	0	12	15	10	9	9	0.352941177	0.411764706	0.235294118	0	0.444444444	0.555555556	0.357142857	0.321428571	0.321428571	2.5	-0.144807614	-0.145832711	-51.77777778	6	7	4	8	7	6	6	351.5	472.5	121
1	Unexploitable	High	0.288888889	0.444444444	0.266666667	26	40	24	0.4	0.322222222	0.277777778	36	29	25	35	29	25	7	12	16	8	10	11	12	4	9	0.2	0.342857143	0.457142857	0.275862069	0.344827586	0.379310345	0.48	0.16	0.36	3.6	-0.134839972	-0.135666217	33.55555556	4	6	2	2	2	3	10	369.5	478	108.5
2	Unexploitable	High	0.411111111	0.233333333	0.355555556	37	21	32	0.344444444	0.3	0.355555556	31	27	32	31	27	31	8	9	14	11	9	7	11	8	12	0.258064516	0.290322581	0.451612903	0.407407407	0.333333333	0.259259259	0.35483871	0.258064516	0.387096774	3.2	-0.273483017	-0.28062455	-21.11111111	10	5	4	7	6	3	4	405	459.5	54.5
3	Unexploitable	High	0.444444444	0.244444444	0.311111111	40	22	28	0.288888889	0.422222222	0.288888889	26	38	26	25	38	26	19	3	3	30	6	2	21	3	2	0.76	0.12	0.12	0.789473684	0.157894737	0.052631579	0.807692308	0.115384615	0.076923077	3	-0.246932399	-0.252143367	-18.66666667	8	3	2	7	3	5	4	450.5	509	58.5
4	Unexploitable	High	0.322222222	0.333333333	0.344444444	29	30	31	0.444444444	0.288888889	0.266666667	40	26	24	39	26	24	12	19	8	9	4	13	8	8	8	0.307692308	0.487179487	0.205128205	0.346153846	0.153846154	0.5	0.333333333	0.333333333	0.333333333	1.4	0.543930501	0.609720754	43.33333333	6	8	5	3	2	3	7	393.5	554.5	161
5	Unexploitable	High	0.366666667	0.388888889	0.244444444	33	35	22	0.288888889	0.377777778	0.333333333	26	34	30	26	33	30	10	6	10	12	15	6	14	8	8	0.384615385	0.230769231	0.384615385	0.363636364	0.454545455	0.181818182	0.466666667	0.266666667	0.266666667	2.8	0.148087219	0.149184199	96.66666667	5	11	11	11	2	1	4	414	452.5	38.5
6	Unexploitable	High	0.188888889	0.533333333	0.277777778	17	48	25	0.344444444	0.355555556	0.3	31	32	27	30	32	27	10	12	8	17	9	6	14	5	8	0.333333333	0.4	0.266666667	0.53125	0.28125	0.1875	0.518518519	0.185185185	0.296296296	3.3	-0.475143823	-0.516693247	-24.88888889	1	5	1	1	1	1	2	371.5	451	79.5
7	Unexploitable	High	0.344444444	0.3	0.355555556	31	27	32	0.255555556	0.477777778	0.266666667	23	43	24	22	43	24	3	7	12	21	10	12	12	5	7	0.136363636	0.318181818	0.545454546	0.488372093	0.23255814	0.279069767	0.5	0.208333333	0.291666667	3	-0.538815906	-0.602485604	-50.66666667	7	2	3	3	6	5	NA	460.5	559.5	99
8	Unexploitable	High	0.377777778	0.433333333	0.188888889	34	39	17	0.311111111	0.366666667	0.322222222	28	33	29	28	33	28	10	7	11	12	6	15	14	7	7	0.357142857	0.25	0.392857143	0.363636364	0.181818182	0.454545455	0.5	0.25	0.25	3	0	0	-48.44444444	7	5	3	3	7	2	7	362.5	447.5	85
9	Unexploitable	High	0.266666667	0.355555556	0.377777778	24	32	34	0.333333333	0.222222222	0.444444444	30	20	40	30	20	39	15	8	7	8	5	7	16	9	14	0.5	0.266666667	0.233333333	0.4	0.25	0.35	0.41025641	0.230769231	0.358974359	4.6	-0.553509303	-0.623426577	59.55555556	8	7	1	9	4	6	2	612	669	57
10	Unexploitable	High	0.377777778	0.355555556	0.266666667	34	32	24	0.344444444	0.388888889	0.266666667	31	35	24	30	35	24	5	20	5	8	6	21	8	11	5	0.166666667	0.666666667	0.166666667	0.228571429	0.171428571	0.6	0.333333333	0.458333333	0.208333333	2	0.246932399	0.252143367	-66.44444444	4	5	3	3	2	6	7	368.5	457.5	89
11	Unexploitable	High	0.288888889	0.366666667	0.344444444	26	33	31	0.322222222	0.266666667	0.411111111	29	24	37	29	24	36	22	2	5	6	10	8	20	11	5	0.75862069	0.068965517	0.172413793	0.25	0.416666667	0.333333333	0.555555556	0.305555556	0.138888889	3	0	0	100	10	6	3	6	11	1	6	414.5	494.5	80
12	Unexploitable	High	0.322222222	0.366666667	0.311111111	29	33	28	0.366666667	0.311111111	0.322222222	33	28	29	33	27	29	5	14	14	6	11	10	15	7	7	0.151515152	0.424242424	0.424242424	0.222222222	0.407407407	0.37037037	0.517241379	0.24137931	0.24137931	3.1	0.217144558	0.220657405	35.55555556	5	11	1	11	2	2	3	364.5	425	60.5
13	Unexploitable	High	0.355555556	0.288888889	0.355555556	32	26	32	0.322222222	0.288888889	0.388888889	29	26	35	29	26	34	4	15	10	7	3	16	10	11	13	0.137931035	0.517241379	0.344827586	0.269230769	0.115384615	0.615384615	0.294117647	0.323529412	0.382352941	2.7	0.489608325	0.535545037	-21.33333333	8	4	1	6	8	3	2	513.5	707	193.5
14	Unexploitable	High	0.377777778	0.222222222	0.4	34	20	36	0.255555556	0.433333333	0.311111111	23	39	28	23	38	28	5	8	10	6	15	17	6	10	12	0.217391304	0.347826087	0.434782609	0.157894737	0.394736842	0.447368421	0.214285714	0.357142857	0.428571429	2.9	0.671871013	0.814145931	-72.88888889	5	4	4	6	6	3	5	403.5	435	31.5
15	Unexploitable	High	0.5	0.277777778	0.222222222	45	25	20	0.144444444	0.522222222	0.333333333	13	47	30	13	46	30	5	8	0	25	8	13	13	7	10	0.384615385	0.615384615	0	0.543478261	0.173913044	0.282608696	0.433333333	0.233333333	0.333333333	2.5	-0.46291005	-0.501008665	-64.22222222	6	3	7	5	6	3	NA	394.5	464	69.5
16	Unexploitable	High	0.366666667	0.311111111	0.322222222	33	28	29	0.333333333	0.344444444	0.322222222	30	31	29	29	31	29	8	13	8	7	12	12	7	4	18	0.275862069	0.448275862	0.275862069	0.225806452	0.387096774	0.387096774	0.24137931	0.137931035	0.620689655	2.5	-0.443290593	-0.476318764	-19.11111111	3	2	8	4	9	3	5	428	474	46
17	Unexploitable	High	0.366666667	0.344444444	0.288888889	33	31	26	0.3	0.344444444	0.355555556	27	31	32	27	30	32	11	6	10	13	2	15	13	9	10	0.407407407	0.222222222	0.37037037	0.433333333	0.066666667	0.5	0.40625	0.28125	0.3125	3.1	0.428571429	0.458145366	-1.777777778	8	9	6	9	10	3	NA	603	637.5	34.5
18	Unexploitable	High	0.344444444	0.288888889	0.366666667	31	26	33	0.333333333	0.377777778	0.288888889	30	34	26	29	34	26	7	15	7	13	8	13	7	8	11	0.24137931	0.517241379	0.24137931	0.382352941	0.235294118	0.382352941	0.269230769	0.307692308	0.423076923	2.8	0.054554473	0.054608691	-36	8	5	1	6	6	3	5	347	402	55
19	Unexploitable	High	0.522222222	0.3	0.177777778	47	27	16	0.377777778	0.322222222	0.3	34	29	27	34	28	27	25	4	5	12	5	11	8	11	8	0.735294118	0.117647059	0.147058824	0.428571429	0.178571429	0.392857143	0.296296296	0.407407407	0.296296296	3.6	0.223883368	0.227740681	-20.88888889	9	4	1	7	8	1	6	444	515.5	71.5
20	Unexploitable	High	0.488888889	0.166666667	0.344444444	44	15	31	0.388888889	0.366666667	0.244444444	35	33	22	34	33	22	17	6	11	13	6	14	15	4	3	0.5	0.176470588	0.323529412	0.393939394	0.181818182	0.424242424	0.681818182	0.181818182	0.136363636	3.4	0.416953924	0.443999253	-100	1	11	1	6	1	1	7	401	473	72
21	Unexploitable	High	0.344444444	0.277777778	0.377777778	31	25	34	0.366666667	0.333333333	0.3	33	30	27	33	30	26	25	6	2	10	14	6	17	6	3	0.757575758	0.181818182	0.060606061	0.333333333	0.466666667	0.2	0.653846154	0.230769231	0.115384615	3.1	-0.673044877	-0.816288802	-26.66666667	7	7	1	1	1	6	NA	485	509	24
22	Unexploitable	High	0.544444444	0.244444444	0.211111111	49	22	19	0.344444444	0.244444444	0.411111111	31	22	37	31	21	37	23	3	5	2	9	10	22	6	9	0.741935484	0.096774194	0.161290323	0.095238095	0.428571429	0.476190476	0.594594595	0.162162162	0.243243243	2.8	-0.090909091	-0.091160778	0.444444444	3	2	1	3	7	9	6	545	591	46
23	Unexploitable	High	0.388888889	0.377777778	0.233333333	35	34	21	0.311111111	0.433333333	0.255555556	28	39	23	27	39	23	14	9	4	11	10	18	7	11	5	0.518518519	0.333333333	0.148148148	0.282051282	0.256410256	0.461538462	0.304347826	0.47826087	0.217391304	2.5	0.156684135	0.157985554	-100	7	1	11	6	11	3	6	412	484	72
24	Unexploitable	High	0.355555556	0.344444444	0.3	32	31	27	0.3	0.388888889	0.311111111	27	35	28	27	34	28	7	11	9	13	8	13	11	6	11	0.259259259	0.407407407	0.333333333	0.382352941	0.235294118	0.382352941	0.392857143	0.214285714	0.392857143	3.2	0.25	0.255412812	-44.22222222	10	3	8	8	10	2	6	379.5	420	40.5
25	Unexploitable	High	0.266666667	0.366666667	0.366666667	24	33	33	0.288888889	0.355555556	0.355555556	26	32	32	26	32	31	9	9	8	9	9	14	11	8	12	0.346153846	0.346153846	0.307692308	0.28125	0.28125	0.4375	0.35483871	0.258064516	0.387096774	2.1	-0.307940881	-0.318268974	-1.333333333	11	4	7	10	11	1	5	349.5	385	35.5
26	Unexploitable	High	0.388888889	0.3	0.311111111	35	27	28	0.288888889	0.366666667	0.344444444	26	33	31	25	33	31	20	1	4	6	10	17	9	15	7	0.8	0.04	0.16	0.181818182	0.303030303	0.515151515	0.290322581	0.483870968	0.225806452	1	0	0	-94.22222222	1	1	1	1	1	11	5	468	598.5	130.5
27	Unexploitable	High	0.377777778	0.344444444	0.277777778	34	31	25	0.333333333	0.366666667	0.3	30	33	27	29	33	27	3	18	8	7	14	12	10	9	8	0.103448276	0.620689655	0.275862069	0.212121212	0.424242424	0.363636364	0.37037037	0.333333333	0.296296296	2.4	0.015391903	0.015393119	-98.66666667	11	1	9	5	1	1	NA	417	473.5	56.5
28	Unexploitable	High	0.333333333	0.333333333	0.333333333	30	30	30	0.255555556	0.322222222	0.422222222	23	29	38	23	28	38	1	16	6	9	10	9	11	14	13	0.043478261	0.695652174	0.260869565	0.321428571	0.357142857	0.321428571	0.289473684	0.368421053	0.342105263	3	0	0	40	6	5	2	4	7	8	6	347.5	398.5	51
29	Unexploitable	High	0.344444444	0.422222222	0.233333333	31	38	21	0.288888889	0.4	0.311111111	26	36	28	25	36	28	6	17	2	10	14	12	13	7	8	0.24	0.68	0.08	0.277777778	0.388888889	0.333333333	0.464285714	0.25	0.285714286	3.1	-0.213504205	-0.216840057	-60.88888889	7	4	1	5	5	2	6	335	397	62
30	Unexploitable	High	0.333333333	0.388888889	0.277777778	30	35	25	0.422222222	0.244444444	0.333333333	38	22	30	38	21	30	2	24	12	13	6	2	15	7	8	0.052631579	0.631578947	0.315789474	0.619047619	0.285714286	0.095238095	0.5	0.233333333	0.266666667	3.6	0.155043418	0.156303985	-24.44444444	4	6	1	7	4	10	5	461	529	68
31	Unexploitable	High	0.366666667	0.355555556	0.277777778	33	32	25	0.388888889	0.311111111	0.3	35	28	27	35	28	26	11	16	8	9	9	10	6	10	10	0.314285714	0.457142857	0.228571429	0.321428571	0.321428571	0.357142857	0.230769231	0.384615385	0.384615385	3.3	-0.01553987	-0.015541121	39.55555556	9	2	3	5	4	2	NA	426.5	548.5	122
32	Unexploitable	High	0.377777778	0.244444444	0.377777778	34	22	34	0.288888889	0.455555556	0.255555556	26	41	23	26	41	22	5	4	17	15	13	13	4	4	14	0.192307692	0.153846154	0.653846154	0.365853659	0.317073171	0.317073171	0.181818182	0.181818182	0.636363636	1.9	-0.220779221	-0.22447511	71.77777778	11	4	1	5	11	6	7	460	507	47
33	Unexploitable	High	0.3	0.277777778	0.422222222	27	25	38	0.355555556	0.3	0.344444444	32	27	31	32	27	30	18	9	5	10	6	11	7	10	13	0.5625	0.28125	0.15625	0.37037037	0.222222222	0.407407407	0.233333333	0.333333333	0.433333333	2.9	-0.418828444	-0.44627039	-25.11111111	9	4	3	7	8	4	3	357	464.5	107.5
34	Unexploitable	High	0.388888889	0.3	0.311111111	35	27	28	0.388888889	0.3	0.311111111	35	27	28	34	27	28	3	7	24	3	17	7	9	9	10	0.088235294	0.205882353	0.705882353	0.111111111	0.62962963	0.259259259	0.321428571	0.321428571	0.357142857	1.8	0.118940207	0.119505889	26.44444444	5	7	3	8	7	4	2	354.5	390	35.5
35	Unexploitable	High	0.411111111	0.3	0.288888889	37	27	26	0.355555556	0.277777778	0.366666667	32	25	33	32	25	32	19	6	7	7	4	14	10	9	13	0.59375	0.1875	0.21875	0.28	0.16	0.56	0.3125	0.28125	0.40625	3.1	-0.078811041	-0.078974821	-100	8	2	5	1	8	5	NA	324.5	372	47.5
36	Unexploitable	High	0.4	0.211111111	0.388888889	36	19	35	0.377777778	0.322222222	0.3	34	29	27	33	29	27	6	8	19	2	11	16	10	5	12	0.181818182	0.242424242	0.575757576	0.068965517	0.379310345	0.551724138	0.37037037	0.185185185	0.444444444	3	0.498616871	0.54746367	20.22222222	6	8	1	6	5	4	NA	528.5	593	64.5
37	Unexploitable	High	0.355555556	0.444444444	0.2	32	40	18	0.344444444	0.3	0.355555556	31	27	32	31	26	32	10	8	13	15	4	7	14	10	8	0.322580645	0.258064516	0.419354839	0.576923077	0.153846154	0.269230769	0.4375	0.3125	0.25	2.9	0.34299717	0.357485382	14.66666667	9	6	2	7	6	2	8	393	469	76
38	Unexploitable	High	0.377777778	0.344444444	0.277777778	34	31	25	0.377777778	0.344444444	0.277777778	34	31	25	33	31	25	7	21	5	7	5	19	6	9	10	0.212121212	0.636363636	0.151515152	0.225806452	0.161290323	0.612903226	0.24	0.36	0.4	3.3	-0.562280402	-0.636161656	5.555555556	8	4	1	11	7	7	3	355	414	59
39	Unexploitable	High	0.488888889	0.2	0.311111111	44	18	28	0.333333333	0.344444444	0.322222222	30	31	29	29	31	29	8	13	8	3	7	21	11	13	5	0.275862069	0.448275862	0.275862069	0.096774194	0.225806452	0.677419355	0.379310345	0.448275862	0.172413793	2.7	-0.206349206	-0.209355167	-7.555555556	1	10	1	5	1	1	2	370	409.5	39.5
40	Unexploitable	High	0.355555556	0.322222222	0.322222222	32	29	29	0.355555556	0.355555556	0.288888889	32	32	26	32	32	25	6	15	11	1	17	14	9	11	5	0.1875	0.46875	0.34375	0.03125	0.53125	0.4375	0.36	0.44	0.2	2	0.593959137	0.683761211	-15.55555556	4	8	4	11	7	6	6	351.5	472.5	121
